# Supplementary material for: Gut insulin action protects from hepatocarcinogenesis in diabetic mice comorbid with nonalcoholic steatohepatitis
Source: Nat Commun. 2023 Oct 18;14:6584. doi: 10.1038/s41467-023-42334-y (PMC10584811; doi:10.1038/s41467-023-42334-y)
Supplement: Supplementary file 4 — Supplementary Data 1 [file 41467_2023_42334_MOESM4_ESM.xlsx]

## Sheet: Sheet1
Ccl2 Fw (RT-PCR); AGGTGTCCCAAAGAAGCTGTAGT	Thermo Fisher
Ccl2 Rv(RT-PCR);TTTGGTTCCGATCCAGGTTTT	Thermo Fisher
Tnfa Fw (RT-PCR); GGTCTGGGCCATAGAACTGA	Thermo Fisher
Tnfa Rv(RT-PCR);CAGCCTCTTCTCATTCCTGC	Thermo Fisher
Il6 Fw (RT-PCR); GAAATGATGGATGCTACCAAACTG	Thermo Fisher
Il6 Rv(RT-PCR);GACTCTGGCTTTGTCTTTCTTGTT	Thermo Fisher
Col1 Fw (RT-PCR); ATGTTCAGCTTTGTGGACCTC	Thermo Fisher
Col1 Rv(RT-PCR);TCCCTCGACTCCTACATCTTC	Thermo Fisher
Pkm2 Fw (RT-PCR); GTCTGGAGAAACAGCCAAGG	Thermo Fisher
Pkm2 Rv(RT-PCR);CGGAGTTCCTCGAATAGCTG	Thermo Fisher
Crps Fw (RT-PCR); GGTGATCATCAGACCCCAGCATCAGT	Thermo Fisher
Crps Rv(RT-PCR);AAGAGACTAAAACTGAGGAGCAGC	Thermo Fisher
Defa3 Fw (RT-PCR); ATCTGGTATGCTATTGTAGAAA	Thermo Fisher
Defa3 Rv(RT-PCR);GTGGCCTCAGTACTCATGT	Thermo Fisher
Defa5 Fw (RT-PCR); TCAAAAAAGCTGATATGCTATTG	Thermo Fisher
Defa5 Rv(RT-PCR);AGCTGCAGCAGAATACGAAAG	Thermo Fisher
Defa20 Fw (RT-PCR); GAGAGATCTGATATGCTATTG	Thermo Fisher
Defa20 Rv(RT-PCR);AGAACAAAAGTCGTCCTGAG	Thermo Fisher
Defa21 Fw (RT-PCR); GAGAGATCTGATCTGCCTTTG	Thermo Fisher
Defa21 Rv(RT-PCR);CCTCTATTGCAGCGACGA	Thermo Fisher
Defa22 Fw (RT-PCR); AGCAGCCAGGGGAAGAG	Thermo Fisher
Defa22 Rv(RT-PCR);CCTCTATTGCAGCGACGT	Thermo Fisher
Defa23 Fw (RT-PCR); TCTGGTATGCTATTGTAGAAC	Thermo Fisher
Defa23 Rv(RT-PCR);GACAGCAGAGCGTGTATA	Thermo Fisher
Defa24 Fw (RT-PCR); GATCTGGTATGCTATTGTAGAG	Thermo Fisher
Defa24 Rv(RT-PCR);GACAGCAGAGCATGTACAA	Thermo Fisher
Defa26 Fw (RT-PCR); ATTGTAGAAAAAGAGGCTGTAC	Thermo Fisher
Defa26 Rv(RT-PCR);AGCAGAGTGTGTACATTAAATG	Thermo Fisher
Insr Fw (RT-PCR); CTGTGACATCTGCCCAGGAG	Thermo Fisher
Insr Rv(RT-PCR);GGAGCGGCGGATCTTTAGAA	Thermo Fisher
Lyz1 Fw (RT-PCR); CAGCTCACTAGTCGCTCCTG	Thermo Fisher
Lyz1 Rv(RT-PCR);TAGAGCTGCCCCTTTCATCT	Thermo Fisher
Cidec Fw (RT-PCR); ATGGACTACGCCATGAAGTCT	Thermo Fisher
Cidec Rv(RT-PCR);CGGTGCTAACACGACAGGG	Thermo Fisher
Plin2 Fw (RT-PCR); GACCTTGTGTCCTCCGCTTAT	Thermo Fisher
Plin2 Rv(RT-PCR);CAACCGCAATTTGTGGCTC	Thermo Fisher
Plin3 Fw (RT-PCR); ATGTCTAGCAATGGTACAGATGC	Thermo Fisher
Plin3 Rv(RT-PCR);CGTGGAACTGATAAGAGGCAGG	Thermo Fisher
Cd36 Fw (RT-PCR); GCTGTGTTTGGAGGCATTCT	Thermo Fisher
Cd36 Rv(RT-PCR);CCTTGATTTTGCTGCTGTTC	Thermo Fisher
Fasn Fw (RT-PCR); CTGAGATCCCAGCACTTCTTGA	Thermo Fisher
Fasn Rv(RT-PCR);GCCTCCGAAGCCAAATGAG	Thermo Fisher
Mmp7 Fw (RT-PCR); GGTGTGGAGTGCCAGATGTT	Thermo Fisher
Mmp7 Rv(RT-PCR);TATCCGCAGTCCCCCAACTA	Thermo Fisher
Reg3g Fw (RT-PCR); TTCCTGTCCTCCATGATCAAAA	Thermo Fisher
Reg3g Rv(RT-PCR);CATCCACCTCTGTTGGGTTCA	Thermo Fisher
pIgR Fw (RT-PCR); AGGCAATGACAACATGGGG	Thermo Fisher
pIgR Rv(RT-PCR);ATGTCAGCTTCCTCCTTGG	Thermo Fisher
Occludin Fw (RT-PCR); ACTCCTCCAATGGACAAGTG	Thermo Fisher
Occludin Rv(RT-PCR);CCCCACCTGTCGTGTAGTCT	Thermo Fisher
Zo1 Fw (RT-PCR); CCACCTCTGTCCAGCTCTTC	Thermo Fisher
Zo1 Rv(RT-PCR);CACCGGAGTGATGGTTTTCT	Thermo Fisher
Muc2 Fw (RT-PCR); ACATCACCTGTCCCGACTTC	Thermo Fisher
Muc2 Rv(RT-PCR);GAGCAAGGGACTCTGGTCTG	Thermo Fisher
Defb1 Fw (RT-PCR); AGGTGTTGGCATTCTCACAAG	Thermo Fisher
Defb1 Rv(RT-PCR);GCTTATCTGGTTTACAGGTTCCC	Thermo Fisher
Defb4 Fw (RT-PCR); GCAGCCTTTACCCAAATTATC	Thermo Fisher
Defb4 Rv(RT-PCR);ACAATTGCCAATCTGTCGAA	Thermo Fisher
Il1b Fw (RT-PCR); TTGTTGATGTGCTGCTGTGA	Thermo Fisher
Il1b Rv(RT-PCR);TGTGAAATGCCACCTTTTGA	Thermo Fisher
18S Fw (RT-PCR); CGCCGCTAGAGGTGAAATTC	Thermo Fisher
18S Rv(RT-PCR);TTGGCAAATGCTTTCGCTC	Thermo Fisher
16S Fw (RT-PCR); ACTCCTACGGGAGGCAGCAGT	Thermo Fisher
16S Rv(RT-PCR);ATTACCGCGGCTGCTGGC	Thermo Fisher
Gls1 Mm01257297_m1 (Applied biosystems, Taqman gene expression assays)	Applied biosystems
IR floxed allelle (Genotyping) Fw; TGCCTAGAGACTCCAAGACAAA	Thermo Fisher
IR floxed allelle (Genotyping) Rv1; CAGCGCATCGCCTTCTATCGCCTTC	Thermo Fisher
IR floxed allelle (Genotyping) Rv2; CACCATGTCCACCTTTCCCA	Thermo Fisher
Villin-Cre (Genotyping) Fw; GCCTTCTCCTCTAGGCTCGT	Thermo Fisher
Villin-Cre (Genotyping) Rv1; TATAGGGCAGAGCTGGAGGA	Thermo Fisher
Villin-Cre (Genotyping) Rv2; AGGCAAATTTTGGTGTACGG	Thermo Fisher
Akt1 floxed allelle (Genotyping) Fw ATATGAAGATGCCCGCTGAC	Thermo Fisher
Akt1 floxed allele (Genotyping) Rv AGCCTTTGCTCACCACAACT	Thermo Fisher
Akt2 floxed allelle Fw TGGACAATCTGTCTTCATGCCAC	Thermo Fisher
Akt2 floxed allele Rv ACCAACCCCCTTTCAGCACTTG	Thermo Fisher
TSC2 floxed allele Fw CAGCCTTGCCTGTATCTATG	Thermo Fisher
TSC2 floxed allele Rv GGTGTTGGAACTGAGCAGAT	Thermo Fisher
V3V4 amplicon (16S metagenomics) Fw; TCGTCGGCAGCGTCAGATGTGTATAAGAGACAGCCTACGGGNGGCWGCAG	Thermo Fisher
V3V4 amplicon (16S metagenomics) Rv; GTCTCGTGGGCTCGGAGATGTGTATAAGAGACAGGACTACHVGGGTATCTAATCC	Thermo Fisher
V4 amplicon (16S metagenomics) Fw; TCGTCGGCAGCGTCAGATGTGTATAAGAGACAGGTGYCAGCMGCCGCGGTAA	Thermo Fisher
V4 amplicon (16S metagenomics) Rv; GTCTCGTGGGCTCGGAGATGTGTATAAGAGACAGGGACTACHVGGGTWTCTAAT	Thermo Fisher
Cyp7a1 Fw (RT-PCR);AGCAACTAAACAACCTGCCAGTACTA	Thermo Fisher
Cyp7a1 Rv (RT-PCR);GTCCGGATATTCAAGGATGCA	Thermo Fisher
Cyp7b1 Fw (RT-PCR);GAAAACTCTTCAAAGGCAACATGG	Thermo Fisher
Cyp7b1 Rv (RT-PCR);ACTGGAAAGGGTTCAGAACAAATG	Thermo Fisher
Cyp8b1 Fw (RT-PCR);GAAGATCCACCACTACAGCAT	Thermo Fisher
Cyp8b1 Rv (RT-PCR);GGACAAAGGTCTTCATCTCG	Thermo Fisher
Cyp27a1 Fw (RT-PCR);CCAGGCACAGGAGAGTACG	Thermo Fisher
Cyp27a1 Rv (RT-PCR);GGGCAAGTGCAGCACATAG	Thermo Fisher
FATP2 Fw (RT-PCR);ACTGCTCAAACTGGGCTGTC	Thermo Fisher
FATP2 Rv (RT-PCR);TGGAAGAACCTCCTCCACAG	Thermo Fisher
UCP1 Fw (RT-PCR);GGCATTCAGAGGCAAATCAGCT	Thermo Fisher
UCP1 Rv (RT-PCR);CAATGAACACTGCCACACCTC	Thermo Fisher
ACC Fw (RT-PCR);TGGTATTGGGGCTTACCTTG	Thermo Fisher
ACC Rv (RT-PCR);AAGCTGGTTGTTGGAGGTGT	Thermo Fisher
