# Supplementary material for: Gut insulin action protects from hepatocarcinogenesis in diabetic mice comorbid with nonalcoholic steatohepatitis
Source: Nat Commun. 2023 Oct 18;14:6584. doi: 10.1038/s41467-023-42334-y (PMC10584811; doi:10.1038/s41467-023-42334-y)
Supplement: Supplementary file 5 — Supplementary Data 2 [file 41467_2023_42334_MOESM5_ESM.xlsx]

## Sheet: Sheet1
Supplementary Data2 - The STORMS checklist. An editable version for adaptation and inclusion in publications is available from https://stormsmicrobiome.org
Number	Item	Recommendation	Item Source	Additional Guidance	Yes/No/NA	Comments or location in manuscript
Abstract
1	Structured or Unstructured Abstract	Abstract should include information on background, methods, results, and conclusions in structured or unstructured format.	STORMS		NA	Mentioned in Results, Methods
1.1	Study Design	State study design in abstract.	STORMS	See 3.0 for additional information on study design.	NA	Mentioned in Results, Methods
1.2	Sequencing methods	State the strategy used for metagenomic classification.	STORMS	For example, targeted 16S by qPCR or sequencing, shotgun metagenomics, metatranscriptomics, etc.	targeted 16S by sequencing	Mentioned in Results, Methods
1.3	Specimens	Describe body site(s) studied.	STORMS		Yesl	Stool
Introduction
2	Background and Rationale	Summarize the underlying background, scientific evidence, or theory driving the current hypothesis as well as the study objectives.	STORMS		NA	Mentioned in Results
2.1	Hypotheses	State the pre-specified hypothesis. If the study is exploratory, state any pre-specified study objectives.	STORMS		NA	Mentioned in Results
Methods
3	Study Design	Describe the study design.	STORMS	Observational (Case-Control, Cohort, Cross-sectional survey, etc.) or Experimental (Randomized controlled trial, Non-randomized controlled trial, etc.). For a brief description of common study designs see: DOI: 10.11613/BM.2014.022	Yes	Observational, Cross-sectional survey. Comparison between insulin user vs. non-insulin user.
				If applicable, describe any blinding (e.g. single or double-blinding) used in the course of the study.
3.1	Participants	State what the population of interest is, and the method by which participants are sampled from that population. Include relevant information on physiological state of the subjects or stage in the life history of disease under study when participants were sampled.	STORMS	Examples of the population of interest could be: adults with no chronic health conditions, adults with type II diabetes, newborns, etc. This is the total population to whom the study is hoped to be generalizable to. The sampling method describes how potential participants were selected from that population.	Yes	Patients with diabetes who were diagnosed NASH or liver cirrhosis.
						We cited the former study and this is its substudy (Sci Rep 9, 10663, doi:10.1038). Comparison between insulin user (case) vs. non-insulin user (control). Relevant physiological states were indicated as age, gender, physical examination (BH, BW, BMI…), laboratory examination (AST, ALT…).
				If the participants are from a substudy of a larger study, provide a brief description of that study and cite that study.
				Clearly state how cases and controls are defined.
				An example of relevant physiological state might be pre/post menopausal for a vaginal microbiome study; examples of stage in the life history of disease could be whether specimens were collected during active or dormant disease, or before or after treatment.
3.2	Geographic location	State the geographic region(s) where participants were sampled from.	MIxS: geographic location (country and/or sea,region)	Geographic coordinates can be reported to prevent potential ambiguities if necessary.	Yes	Clearly mentioned as “at the University of Tokyo Hospital in Tokyo, Japan,”
3.3	Relevant Dates	State the start and end dates for recruitment, follow-up, and data collection.	STORMS	Recruitment is the period in which participants are recruited for the study. In longitudinal studies, follow-up is the date range in which participants are asked to complete a specific assessment. Finally, data collection is the total period in which data is being collected from participants including during initial recruitment through all follow-ups.	Yes	The recruitment period was from 27Dec2012 to 30Jun2021. Follow-up study was not performed in this study.
3.4	Eligibility criteria	List any criteria for inclusion and exclusion of recruited participants.	Modified STROBE	Among potential recruited participants, how were some chosen and others not? This could include criteria such as sex, diet, age, health status, or BMI.	Yes	NASH patients were included. None of them were not excluded by sex, diet, age, BMI or other status.
				If there is a primary and validation sample, describe inclusion/exclusion criteria for each.
3.5	Antibiotics Usage	List what is known about antibiotics usage before or during sample collection.	STORMS	If participants were excluded due to current or recent antibiotics usage, state this here.	Yes	Patients were not excluded by use of antibiotics , proton pump inhibitors, probiotics or other confounding agent.
				Other factors (e.g. proton pump inhibitors, probiotics, etc.) that may influence the microbiome should also be described as well.
3.6	Analytic sample size	Explain how the final analytic sample size was calculated, including the number of cases and controls if relevant, and reasons for dropout at each stage of the study. This should include the number of individuals in whom microbiome sequencing was attempted and the number in whom microbiome sequencing was successful.	STORMS	Consider use of a flow diagram (see template at https://stormsmicrobiome.org/figures). Also state sample size in abstract.	Yes	20 samples were prepared in this study. Sample size was estimated from the preivious studies (Sci Rep 4, 3814, doi:10.1038, Front Endocrinol (Lausanne) 12, 814770, doi:10.3389, Endocrinol Diabetes Metab 1, e00009, doi:10.1002). We succeed senquence of all the 20 samples which were attempted.
				If power analysis was used to calculate sample size, describe those calculations.
3.7	Longitudinal Studies	For longitudinal studies, state how many follow-ups were conducted, describe sample size at follow-up by group or condition, and discuss any loss to follow-up.	STORMS	If there is loss to follow-up, discuss the likelihood that drop-out is associated with exposures, treatments, or outcomes of interest.	NA
3.8	Matching	For matched studies, give matching criteria.	Modified STROBE	"Matched" refers to matching between comparable study participants as cases and controls or exposed / unexposed.	NA
				Indicate whether participants were individual or frequency matched and in what ratio were they matched (e.g. 1 case to 1 control).
3.9	Ethics	State the name of the institutional review board that approved the study and protocols, protocol number and date of approval, and procedures for obtaining informed consent from participants.	STORMS		Yes	Mentioned in Method section about institutional review board, protocol number, date of approval, procedures for obtaining informed consent.
4	Laboratory methods	State the laboratory/center where laboratory work was done.	STORMS	Provide a reference to complete lab protocols if previously published elsewhere such as on protocols.io. Note any modifications of lab protocols and the reason for protocol modifications.	Yes	Human 16S metagenomic study was performed in the University of Tokyo Hospital, Department of Diabetes and Metabolic Diseases.
4.1	Specimen collection	State the body site(s) sampled from and how specimens were collected.	MIxS: sample collection device or method; host body site	Use terms from the Uber-anatomy Ontology (https://www.ebi.ac.uk/ols/ontologies/uberon) to describe body sites in a standardized format.	Yes	Stool
4.2	Shipping	Describe how samples were stored and shipped to the laboratory.	STORMS	Include length of time from collection to receipt by the lab and if temperature control was used during shipping.	Yes	Stool samples were immediately frozen in the hospital ward and transferred with refrigerant to the laboratory freezer in a day.
4.3	Storage	Describe how the laboratory stored samples, including time between collection and storage and any preservation buffers or refrigeration used.	STORMS	State where each procedure or lot of samples was done if not all in the same place.	Yes	They were stored at minus 80 degrees Celsius in the laboratory until DNA extraction.
				Include reagent/lot/catalogue #s for storage buffers.
4.4	DNA extraction	Provide DNA extraction method, including kit and version if relevant.	MIxS: nucleic acid extraction	If any DNA quantification methods were used prior to DNA amplification or at the pooling step of library preparation, state so here.	Yes	QIAamp Fast DNA Stool Mini Kit (QIAGEN)
4.5	Human DNA sequence depletion or microbial DNA enrichment	Describe whether human DNA sequence depletion or enrichment of microbial or viral DNA was performed.	STORMS		Yes	V3V4 hypervariable region was amplified.
4.6	Primer selection	Provide primer selection and DNA amplification methods as well as variable region sequenced (if applicable).	MIxS: pcr primers		Yes	Primer sequence and PCR protocol were mentioned.
4.7	Positive Controls	Describe any positive controls (mock communities) if used.	STORMS	If used, should be deposited under guidance provided in the 8.X items.	NA	NA
4.8	Negative Controls	Describe any negative controls if used.	STORMS	If used, should be deposited under guidance provided in the 8.X items.	NA	NA
4.9	Contaminant mitigation and identification	Provide any laboratory or computational methods used to control for or identify microbiome contamination from the environment, reagents, or laboratory.	STORMS	Includes filtering of reagents and other steps to minimize contamination. It is relevant to state whether the specimens of interest have low microbial load, which makes contamination especially relevant.	Yes	Reagents were all supplied in the kit. Sterilization of associated equipment, devices and bench thoroughly conducted.
4.1	Replication	Describe any biological or technical replicates included in the sequencing, including which steps were replicated between them.	STORMS	Replication may be biological (redundant biological specimens) or technical (aliquots taken at different stages of analysis) and used in extraction, sequencing, preprocessing, and/or data analysis.	Yes	Technical replicate (aliquots of DNA extracted from stool)
4.11	Sequencing strategy	Major divisions of strategy, such as shotgun or amplicon sequencing.	MIxS: sequencing method	For amplicon sequencing (for example, 16S variable region), state the region selected. State the model of sequencer used.	Yes	V3V4 hypervariable region
4.12	Sequencing methods	State whether experimental quantification was used (QMP/cell count based, spike-in based) or whether relative abundance methods were applied.	STORMS	These include read length, sequencing depth per sample (average and minimum), whether reads are paired, and other parameters.	Yes	The average read depth 67000, and minimum was 24000., paired-end. The proportion of spiked-in PhiX control was 20%
4.13	Batch effects	Detail any blocking or randomization used in study design to avoid confounding of batches with exposures or outcomes. Discuss any likely sources of batch effects, if known.	STORMS	Sources of batch effects include sample collection, storage, library preparation, and sequencing and are commonly unavoidable in all but the smallest of studies.	NA	The procedure was done once. The number included in this study was 20.
4.14	Metatranscriptomics	Detail whether any mRNA enrichment was performed and whether/how retrotranscription was performed prior to sequencing. Provide size range of isolated transcripts. Describe whether the sequencing library was stranded or not. Provide details on sequencing methods and platforms.	STORMS	Provide details on any internal standards which may have been used as well as parameters and versions of any software or databases used.	NA
4.15	Metaproteomics	Detail which protease was used for digestion. Provide details on proteomic methods and platforms (e.g. LC-MS/MS, instrument type, column type, mass range, resolution, scan speed, maximum injection time, isolation window, normalised collision energy, and resolution).	STORMS	Provide details on any internal standards which may have been used as well as parameters and versions of any software or databases used.	NA
4.16	Metabolomics	Specify the analytic method used (such as nuclear magnetic resonance spectroscopy or mass spectrometry). For mass spectrometry, detail which fractions were obtained (polar and/or non-polar) and how these were analyzed. Provide details on metabolomics methods and platforms (e.g. derivatization, instrument type, injection type, column type and instrument settings).	STORMS	Provide details on any internal standards which may have been used as well as parameters and versions of any software or databases used.	NA
5	Data sources/	For each non-microbiome variable, including the health condition, intervention, or other variable of interest, state how it was defined, how it was measured or collected, and any transformations applied to the variable prior to analysis.	MIxS: host disease status	State any sources of potential bias in measurements, for example multiple interviewers or measurement instruments, and whether these potential biases were assessed or accounted for in study design.	Yes	Patients were diagnosed by multiple doctors, which could be potential bias. However, the established diagnostic guideline minimized the bias.
	measurement
				Use terms from a standardized ontology such as the Experimental Factor Ontology (https://www.ebi.ac.uk/efo/) to describe variables of interest in a standardized format.
6	Research design for causal inference	Discuss any potential for confounding by variables that may influence both the outcome and exposure of interest. State any variables controlled for and the rationale for controlling for them.	STORMS	For causal inference, this item refers to describing the assumptions that would be required to draw causal inferences from observational data. See Vujkovic-Cvijin, I., Sklar, J., Jiang, L. et al. Host variables confound gut microbiota studies of human disease. Nature 587, 448–454 (2020). https://doi.org/10.1038/s41586-020-2881-9 for more details on confounding in observational microbiome studies.	Yes	Potential confounding factors were compared between two groups. We did not find significance.
				For example, hypothesized confounders may be controlled for by multivariable adjustment. Consider using a directed acyclic graph (DAG) to describe your causal model and justify any variables controlled for. DAGs can be made using www.dagitty.net.
6.1	Selection bias	Discuss potential for selection or survival bias.	STORMS	Selection bias can occur when some members of the target study population are more likely to be included in the study/final analytic sample than others. Some examples include survival bias (where part of the target study population is more likely to die before they can be studied), convenience sampling (where members of the target study population are not selected at random), and loss to follow-u…	NA
7	Bioinformatic and Statistical Methods	Describe any transformations to quantitative variables used in analyses (e.g. use of percentages instead of counts, normalization, rarefaction, categorization).	STORMS	If a variable is analyzed using different transformations, state rationale for the transformation and for each analyses which version of the variable is used.	Yes	the bacterial abundance was expressed as percentages
				In case of any complex or multistep transformations, give enumerated instructions for reproducing those transformations.
7.1	Quality Control	Describe any methods to identify or filter low quality reads or samples.	MIxS: sequence quality check	If samples were excluded based on quality or read depth, list the criteria used, the number of samples excluded, and the final sample size after quality control.	NA
7.2	Sequence analysis	Describe any taxonomic, functional profiling, or other sequence analysis performed.	MIxS: feature prediction; similarity search method		Yes	BaseSpace Onsite 16S Metagenomics App version 1.1.0 (Illumina)
7.3	Statistical methods	Describe all statistical methods.	Modified STROBE	Describe any statistical tests used, exploratory data analysis performed, dimension reduction methods/unsupervised analysis, alpha/beta metrics, and/or methods for adjusting for measurement bias.	Yes	ANCOM-BC2 was used for differential abundance. Graphpad Prism 9.5.0 was used to analyze diversity.
				If multiple statistical methods are possible, discuss why the methods used were selected.
				If a multiple hypothesis testing correction method was used, describe the type of correction used.
				State which taxonomic levels are analyzed.
7.4	Longitudinal analysis	If the study is longitudinal, include a section that explicitly states what analysis methods were used (if any) to account for grouping of measurements by individual or patterns over time.	STORMS		NA
7.5	Subgroup analysis	Describe any methods used to examine subgroups and interactions.	STROBE		NA
7.6	Missing data	Explain how missing data were addressed.	STROBE	"Missing data" refers to participant measurements such as covariates, exposures, outcomes, or time points that should have been collected but were not, not to zeros in taxonomic abundance tables or data points not applicable to that observation.	NA
7.7	Sensitivity analyses	Describe any sensitivity analyses.	STROBE		NA
7.8	Findings	State criteria used to select findings for reporting.	STORMS	For example, false discovery rate with total number of tests, effect size threshold, significance threshold, microbes of interest.	Yes	We observed significance in the abundance of Bacteroides vulgatus which we focused on. We also set the significance threshold; q<0.05, ANCOM-BC2 as multiple stastical method, but a significant change was not observed.
7.9	Software	Cite all software (including read mapping software) and databases (including any used for taxonomic reference or annotating amplicons, if applicable) used. Include version numbers.	Modified STREGA	Installed packages, add-ons or libraries should be stated and cited in addition to the software used.	Yes	16S Metagenomics App version 1.1.0 ,
						Greengenes ANCOM-BC2 (ver2.0.2)
				All parameters employed that differ from the default of that software/version should be provided.
				This is in addition to, not a replacement for, publishing of code as outlined in the section Reproducible Research.
8	Reproducible research	Make a statement about whether and how others can reproduce the reported analysis.	STORMS	Any protected information that has been excluded or provided under controlled access should be listed along with any relevant data access procedures. "On request from authors" is not sufficiently detailed; formal data access procedures and conditions should be defined.	Yes	You can see where we reposited the data in Data Availability section.
				If data are unavailable, state so clearly.
				Consider using a specialized rubric for reproducible research (such as: https://mbio.asm.org/content/9/3/e00525-18.short).
				Consider preregistering the study protocol (such as on osf.io or https://plos.org/open-science/preregistration/).
8.1	Raw data access	State where raw data may be accessed including demultiplexing information.	STORMS	Robust, long-term databases such as those hosted by NCBI and EBI are preferred. If using a private repository, provide rationale.	Yes	You can see where we reposited the data in Data Availability section.
8.2	Processed data access	State where processed data may be accessed.	STORMS	Unfiltered data should be provided.	Yes	Added in this manuscript (Supplementary Data)
				Robust, long-term databases such as those hosted by NCBI and EBI-EMBL are preferred. Repositories like zenodo (https://zenodo.org/) or publisso (https://www.publisso.de/en/working-for-you/doi-service/)
				can be used to provide a DOI and long-term storage for processed datasets, even those which cannot be published openly.
8.3	Participant data access	State where individual participant data such as demographics and other covariates may be accessed, and how they can be matched to the microbiome data.	STORMS	If re-categorized, transformed, or otherwise derived variables were used in the analysis, these variables or code for deriving them should be provided.	Yes	Aggregate metadata were shown in this manuscript. Disaggregated metadata could not shown for the potential risk of identification of individuals.
				Examples of how participant data can be matched to microbiome data are: using the same set of anonymized identifiers, or using different anonymized identifiers but providing a map.
				Provided data should be sufficient to independently replicate the current analysis.
8.4	Source code access	State where code may be accessed.	STORMS	If a standard or formalized workflow was employed, reference it here.	NA
8.5	Full results	Provide full results of all analyses, in computer-readable format, in supplementary materials.	STORMS	For example, any fold-changes, p-values, or FDR values calculated, provided as a spreadsheet.	Yes	You can see the results in Supplementary Table.
				Use a machine-readable, plain-text format such as csv or tsv.
Results
9	Descriptive data	Give characteristics of study participants (e.g. dietary, demographic, clinical, social) and information on exposures and potential confounders.	STROBE	Typically reported in a table included in the paper or as a supplementary table. Indicate number of participants with missing data for each variable of interest.	Yes	Metadata was shown and discussed in the manuscript.
				This includes environmental and lifestyle factors that may affect the relationship between the microbiome and the condition of interest. Participant diet and medication use should be summarized, if known.
				At minimum, age and sex of all participants should be summarized.
10	Microbiome data	Report descriptive findings for microbiome analyses with all applicable outcomes and covariates.	STORMS	This includes measures of diversity as well as relative abundances. These descriptive findings should be reported both for the sample overall and for individual groups.	Yes	Relative abundance is shown. You can also see diversity in Supplementary Figure and Data.
10.1	Taxonomy	Identify taxonomy using standardized taxon classifications that are sufficient to uniquely identify taxa.	STORMS	If not using full taxonomic hierarchy, make sure it is clear whether names stated are species, genera, family, etc.	Yes	We expressed accordingly.
				Italicize genus/species pairs. Consult journal guidelines or standardized references on taxonomic nomenclature. For instance, https://wwwnc.cdc.gov/eid/page/scientific-nomenclature
10.2	Differential abundance	Report results of differential abundance analysis by the variable of interest and (if applicable) by time, clearly indicating the direction of change and total number of taxa tested.	STORMS	If there are more than two groups, include omnibus (multigroup) test results if applicable to the research question.	Yes	Please see Fig. 5.
				If applicable, reported effect sizes should include a measure of uncertainty such as the confidence interval.
10.3	Other data types	Report other data analyzed--e.g. metabolic function, functional potential, MAG assembly, and RNAseq.	STORMS		NA
10.4	Other statistical analysis	Report any statistical data analysis not covered above.	STORMS	This could include subgroup analysis, sensitivity analyses, and cluster analysis.	NA
				Visualizations should be easily interpretable and colorblind-friendly. The caption and/or main text should provide a detailed description of visualizations for visually-impaired readers.
Discussion
11	Key results	Summarise key results with reference to study objectives	STROBE
12	Interpretation	Give a cautious overall interpretation of results considering objectives, limitations, multiplicity of analyses, results from similar studies, and other relevant evidence.	STROBE	Define or clarify any subjective terms such as "dominant," "dysbiosis," and similar words used in interpretation of results.	Yes
				When interpreting the findings, consider how the interpretation of the findings may be summarized or quoted for the general public such as in press releases or news articles.
				If causal language is used in the interpretation (such as "alters," "affects," "results in," "causes," or "impacts"), assumptions made for causal inference should be explicitly stated as part of 6.0 and 13.0.
				Distinguish between function potential (ie inferred from metagenomics) and observed activity (ie metatranscriptomic, metabolomic, proteomic) if discussing microbial function.
13	Limitations	Discuss limitations of the study, taking into account sources of potential bias or imprecision.	STROBE	Also consider limitations resulting from the methods (especially novel methods), the study design, and the sample size.	Yes	It could be better study in larger sample size.
13.1	Bias	Discuss any potential for bias to influence study findings.	STORMS	May include sampling method, representativeness of study participants, or potential confounding.	Yes	Confounding factors were screened and no significant factor was found.
13.2	Generalizability	Discuss the generalisability (external validity) of the study results	STROBE	To what populations or other settings do you expect the conclusions to generalize?	Yes	Mentioned in Discussion section
14	Ongoing/future work	Describe potential future research or ongoing research based on the study's findings.	STORMS		NA
Other information
15	Funding	Give the source of funding and the role of the funders for the present study and, if applicable, for the original study on which the present article is based	STROBE		Yes
15.1	Acknowledgements	Include acknowledgements of those who contributed to the research but did not meet critera for authorship.	STORMS	For general guidelines on authorship, see http://www.icmje.org and https://www.elsevier.com/authors/journal-authors/policies-and-ethics/credit-author-statement	Yes
15.2	Conflicts of Interest	Include a conflicts of interest statement.	STORMS		Yes
16	Supplements	Indicate where supplements may be accessed and what materials they contain.	STORMS		Yes
17	Supplementary data	Provide supplementary data files of results with for all taxa and all outcome variables analyzed. Indicate the taxonomic level of all taxa.	STORMS	Depending on the analysis performed, examples of the supplemental results included could be mean relative abundance, differential abundance, raw p-value, multiple hypothesis testing-adjusted p-values, and standard error.	Yes
				All discussed taxa should include the taxonomic level (e.g. class, order, genus).
