# Supplementary material for: Gut insulin action protects from hepatocarcinogenesis in diabetic mice comorbid with nonalcoholic steatohepatitis
Source: Nat Commun. 2023 Oct 18;14:6584. doi: 10.1038/s41467-023-42334-y (PMC10584811; doi:10.1038/s41467-023-42334-y)
Supplement: Supplementary file 6 — Supplementary Data 3 [file 41467_2023_42334_MOESM6_ESM.xlsx]

## Sheet: Sheet1
Fig. 1b
			Adjusted P Value
	Tukey's multiple comparisons test	Normal vs. DIO	0.369
		Normal vs. STAM	<0.0001
		DIO vs. STAM	<0.0001
Fig. 1c
			Adjusted P Value
	Tukey's multiple comparisons test	Normal vs. DIO	0.0034
		Normal vs. STAM	>0.9999
		DIO vs. STAM	0.0014
Fig. 1d
			Adjusted P Value
	Dunn's multiple comparisons test	Normal vs. DIO	>0.9999
		Normal vs. STAM	0.0248
		DIO vs. STAM	0.0095
Fig. 2c
	Dunnett's multiple comparisons test		Adjusted P Value
		STAM-NON vs. STAM-INS	0.0098
		STAM-NON vs. STAM-PHZ	0.0003
Fig. 2d
	Dunn's multiple comparisons test		Adjusted P Value
		STAM-NON vs. STAM-INS	0.026
		STAM-NON vs. STAM-PHZ	0.6138
Fig. 2e
	Dunnett's T3 multiple comparisons test		Adjusted P Value
		STAM-NON vs. STAM-INS	0.0386
		STAM-NON vs. STAM-PHZ	0.9794
Fig. 2f
	Dunn's multiple comparisons test		Adjusted P Value
		STAM-NON vs. STAM-INS	0.0654
		STAM-NON vs. STAM-PHZ	0.6103
Fig. 2g
			Adjusted P Value
	Dunnett's multiple comparisons test	STAM-NON vs. STAM-INS	<0.0001
		STAM-NON vs. STAM-PHZ	<0.0001
Fig. 2h
			Adjusted P Value
	Dunnett's multiple comparisons test	STAM-NON vs. STAM-INS	<0.0001
		STAM-NON vs. STAM-PHZ	<0.0001
Fig. 2i
			p value	p value	p value	p value
	Unpaired t-test	STAM-NON vs. STAM-INS	0.019	0.0013	0.0016	0.0635
		STAM-NON vs. STAM-PHZ	0.3936	0.737	0.3553	0.9048
Fig. 3c
			p value
	Unpaired t-test	STAM-NON vs. STAM-INS	0.0445
		STAM-NON vs. STAM-PHZ	0.6243
Fig. 3d
			p value
	Unpaired t-test	STAM-NON vs. STAM-INS	0.0848
		STAM-NON vs. STAM-PHZ	0.0717
Fig. 3e
			Adjusted P Value
	Dunnett's multiple comparisons test	STAM-NON vs. DIO	<0.0001
		STAM-NON vs. STAM-INS	<0.0001
		STAM-NON vs. STAM-PHZ	0.0002
Fig. 3f
			Adjusted P Value
	Dunnett's multiple comparisons test	STAM-NON vs. DIO	0.0057
		STAM-NON vs. STAM-INS	0.0003
		STAM-NON vs. STAM-PHZ	0.4843
Fig. 4c
			O_sinus	P_distasonis	B_hansenii	B_rodentium	A_crotonatoxidans	R_gnavus	B_sartorii	P_buccalis	B_coccoides	P_goldsteinii	B_acidifaciens	B_massiliensis	A_muciniphila
	Unpaired t test (p value)	Normal vs STAM-NON	0.2448	0.216	0.4105	0.3528	0.4156	0.0382	0.0079	0.043	0.7352	<0.0001	0.0002	0.0002	0.0327
		DIO vs STAM-NON	0.2622	0.2378	0.4677	0.3987	0.3841	0.6371	0.0551	0.0029	0.9368	0.5566	0.5337	0.0583	0.0132
Fig. 4d
			A_crotonatoxidans	O_sinus	B_sartorii	R_gnavus	B_massiliensis	B_coccoides	J_ignava	B_hansenii
	Unpaired t test (p value)	STAM-INS vs STAM-NON	0.4329	0.343	0.0011	0.014	0.0014	0.0674	0.0968	0.0438
		STAM-PHZ vs STAM-NON	0.9061	0.106	0.6982	0.5284	0.409	0.0882	0.101	0.1733
Fig. 4e
			Adjusted P Value
	Dunnett's multiple comparisons test	Normal vs STAM-NON	<0.0001
		DIO vs STAM-NON	0.1502
		STAM-non vs STAM-INS	0.0009
		STAM-CON vs STAM-PHZ	0.537
Fig. 4f
			Adjusted P Value
	Dunnett's multiple comparisons test	Normal vs STAM-NON	<0.0001
		DIO vs STAM-NON	0.1682
		STAM-non vs STAM-INS	0.0038
		STAM-CON vs STAM-PHZ	0.9388
Fig. 4g
			Adjusted P Value
	Dunnett's multiple comparisons test	Normal vs STAM-NON	0.0659
		DIO vs STAM-NON	0.6649
		STAM-non vs STAM-INS	0.0049
		STAM-CON vs STAM-PHZ	0.3166
Fig. 5d
	Unpaired t test with Welch's correction	p value	0.0435
Fig. 6b
	Unpaired t test	p value	<0.0001
Fig. 6d
	Unpaired t test	p value	0.0006
Fig. 6e
	Unpaired t test	p value	0.0251
Fig. 6g
	Unpaired t-test	p value	<0.0001
Fig. 6i
	Mann Whitney test	p value	0.039
Fig. 6j
	Mann Whitney test	p value	0.0476
Fig. 6l
	Unpaired t test	p value	0.6729
Fig. 6n
	Unpaired t test	p value	0.3899
Fig.6o
	Unpaired t test	p value	0.3899
Fig. 7d
			Defa20	Defa26	Defa5	Defa21	Defa3	Defa23	Defa24	Defa22
	Šídák's multiple comparisons test	Control-DIO vs Control-STAM-nonINS	0.6326	0.0114	0.0152	0.819	0.7886	0.3265	0.8292	0.9522
		Control-STAM-nonINS vs Control-STAM-INS	<0.0001	<0.0001	0.0002	<0.0001	0.0001	0.0002	0.0003	0.0004
		Control-STAM-INS vs KO-STAM-INS	<0.0001	<0.0001	<0.0001	<0.0001	<0.0001	<0.0001	<0.0001	<0.0001
Fig. 7e
	Šídák's multiple comparisons test	Control-DIO vs Control-STAM-nonINS	0.9439
		Control-STAM-nonINS vs Control-STAM-INS	0.0143
		Control-STAM-INS vs KO-STAM-INS	<0.0001
Fig. 7f
			Defa22				Defa20				Defa21				Defa3				Defa5				Defa26				Defa23				Defa24
	Mann Whitney test	p value	0.0145		Mann Whitney test	p value	0.0332		Unpaired t test	p value	0.0215869		Mann Whitney test	p value	0.0684		Mann Whitney test	p value	0.0887		Mann Whitney test	p value	0.078		Mann Whitney test	p value	0.103256		Mann Whitney test	p value	0.3777
Fig. 8a
	Dunnett's T3 multiple comparisons test		Adjusted P Value
		Control-STAM-INS vs. Control-STAM-nonINS	0.036
		Control-STAM-INS vs. KO-STAM-INS	0.0492
Fig. 8c
	Dunn's multiple comparisons test		Adjusted P value
		Control-STAM-INS vs. Control-STAM-nonINS	0.0024
		Control-STAM-INS vs. KO-STAM-INS	0.043
Fig. 8d
	Dunnett's T3 multiple comparisons test		Adjusted P value
		Control-STAM-INS vs. Control-STAM-nonINS	0.0152
		Control-STAM-INS vs. KO-STAM-INS	0.0039
Fig. 8e
	Mann Whitney test	Control-STAM-INS vs. Control-STAM-nonINS	0.0381
		Control-STAM-nonINS vs. KO-STAM-INS	0.1095
Fig. 8f
	Two-stage linear step-up procedure of Benjamini, Krieger and Yekutieli		Adjusted P value
		Control-STAM-INS vs. Control-STAM-nonINS	0.0406
		Control-STAM-INS vs. KO-STAM-INS	0.0406
Fig. 8h
	Mann Whitney test	P value	0.2208
Fig. 8i
	Mann Whitney test	P value	0.0476
Fig. 8j
	Mann Whitney test	P value	0.0346
Fig. 8k
	Unpaired t test	P value	<0.0001
Fig. 8l
	Unpaired t test	P value	0.0186
Supplementary Fig. 1a
	Dunnett's multiple comparisons test		Adjusted P Value
		DIO vs. Normal	<0.0001
		DIO vs. STAM	<0.0001
Supplementary Fig. 1b
	Dunnett's multiple comparisons test		Adjusted P Value
		DIO vs. Normal	0.0001
		DIO vs. STAM	0.0005
Supplementary Fig. 1c
	Unpaired t test		tnfa	ccl2	il6	col1
		P value, DIO vs. STAM	0.0592	0.0806	0.0371	0.0407
Supplementary Fig. 2a
	Dunnett's multiple comparisons test		Adjusted P value
		STAM-NON vs. STAM-INS	<0.0001
		STAM-NON vs. STAM-PHZ	<0.0001
Supplementary Fig. 2c
	Dunnett's multiple comparisons test		Adjusted P Value
		STAM-NON vs. STAM-INS	0.0074
		STAM-NON vs. STAM-PHZ	0.0002
Supplementary Fig. 2d
	Dunnett's multiple comparisons test		Adjusted P Value
		STAM-NON vs. STAM-INS	0.1193
		STAM-NON vs. STAM-PHZ	0.024
Supplementary Fig. 2e
	Dunnett's multiple comparisons test		Adjusted P Value
		STAM-NON vs. STAM-INS	0.1599
		STAM-NON vs. STAM-PHZ	0.0288
Supplementary Fig. 2f
	Dunnett's T3 multiple comparisons test		Adjusted P Value
		STAM-NON vs. STAM-INS	0.0011
		STAM-NON vs. STAM-PHZ	0.0159
Supplementary Fig. 3c
	Dunnett's multiple comparisons test		Adjusted P Value
		STAM-NON vs. STAM-INS	0.0019
		STAM-NON vs. STAM-PHZ	0.004
Supplementary Fig. 3d
	Dunnett's multiple comparisons test		Adjusted P Value
		STAM-NON vs. STAM-INS	0.4164
		STAM-NON vs. STAM-PHZ	0.1054
Supplementary Fig. 3f
	Dunnett's multiple comparisons test		Adjusted P Value
		STAM-NON vs. STAM-INS	0.004
		STAM-NON vs. STAM-PHZ	0.8938
Supplementary Fig. 3g
	Dunnett's multiple comparisons test		Adjusted P Value
		STAM-NON vs. STAM-INS	0.0398
		STAM-NON vs. STAM-PHZ	0.5723
Supplementary Fig. 3i
	Dunnett's multiple comparisons test		Adjusted P Value
		STAM-NON vs. STAM-INS	0.0061
		STAM-NON vs. STAM-PHZ	0.0077
Supplementary Fig. 3j
	Dunnett's multiple comparisons test	Adjusted P Value	Cd36	Fatp2	Cidec	Plin2	Plin3	Cyp7a1	Cyp7b1	Cyp8b1	Cyp27a1
		STAM-NON vs. DIO	<0.0001	0.0237	0.0021	<0.0001	0.0038	0.211	0.0011	0.0817	<0.0001
		STAM-NON vs. STAM-INS	<0.0001	0.0011	0.0016	<0.0001	0.0002	0.5984	0.3875	0.0046	0.0102
		STAM-NON vs. STAM-PHZ	0.777	0.0148	0.2503	0.1773	0.1601	0.0301	0.8223	0.6084	0.9891
Supplementary Fig. 4b
	Dunn's multiple comparisons test		Adjusted P Value	Adjusted P Value
		STAM-NON vs. Normal	0.0019	0.0342
		STAM-NON vs. STAM-INS	0.0409	0.0253
Supplementary Fig. 4d
	Unpaired t test	p value	0.0101
Supplementary Fig. 4e
	Dunnett's multiple comparisons test	Adjusted p value	Hif-1a/actin	pAkt/tAkt
		DIO vs. STAM-NON	0.0035	0.5831
		STAM-NON vs. STAM-INS	0.0047	0.0011
		STAM-NON vs. STAM-PHZ	0.2192	0.9985
Supplementary Fig. 4f
			AcCoA	Citric acid	Cis-Aconitic acid	Gln	Succinic acid	Fumaric acid	Malic acid	Glycerol 3-phosphate	Pyruvic acid
	Adjusted P Value		Dunnett's	Dunnett's	Dunnett's	Two-stage linear step-up procedure of Benjamini, Krieger and Yekutieli	Dunnett's	Dunnett's	Dunnett's	Dunnett's	Dunnett's
		STAM-NON vs. DIO	0.0023	0.0269	0.0016	0.0219	0.3428	0.2991	0.3407	0.0015	0.7709
		STAM-NON vs. STAM-INS	0.7039	0.8545	0.9674	0.0433	0.9459	0.2693	0.2944	0.006	0.5698
		STAM-NON vs. STAM-PHZ	0.6776	0.0432	0.3061	0.622	0.931	0.9981	0.9271	0.5527	0.9958
Supplementary Fig. 7a
	Mann-Whitney test	p value	0.0315
Supplementary Fig. 7b
	Unpaired t test	p value	0.0409
Supplementary Fig. 7c
	Unpaired t test	p value	0.047
Supplementary Fig. 7d
	Unpaired t test	p value	0.8447
Supplementary Fig. 8b
	Unpaired t test	p value	0.5894
Supplementary Fig. 8c
	Unpaired t test	p value	0.7691
Supplementary Fig. 9a
	Unpaired t test	p value	<0.0001
Supplementary Fig. 9g
	Unpaired t test	p value	0.0331
Supplementary Fig. 9h
	Unpaired t test	p value	0.2046
Supplementary Fig. 9i
	Unpaired t test	p value	0.623
Supplementary Fig. 10a
			Blood glucose	Triglyceride	Cholesterol				Clostridium_XI
	Unpaired t test	p value	0.0232	0.0547	0.9077		Mann Whitney test	p value	0.0519
Supplementary Fig. 10b
			Blood glucose	Triglyceride	Cholesterol
	Unpaired t test	p value	0.2247	0.1195	0.1753
Supplementary Fig. 10d
	Mann Whitney test	p value	0.0557
Supplementary Fig. 10e
	Unpaired t test	p value	0.0048
Supplementary Fig. 10f
	Mann Whitney test	p value	0.0287
Supplementary Fig. 11a
	Šídák's multiple comparisons test		Adjusted P Value
		Control-DIO vs. Control-STAM-nonINS	0.0897
		Control-STAM-nonINS vs. Control-STAM-INS	0.1792
		Control-STAM-INS vs. KO-STAM-INS	<0.0001
Supplementary Fig. 11b
	Šídák's multiple comparisons test		Adjusted P Value
		Control-DIO vs. Control-STAM-nonINS	<0.0001
		Control-STAM-nonINS vs. Control-STAM-INS	<0.0001
		Control-STAM-INS vs. KO-STAM-INS	0.8285
Supplementary Fig. 11c
	Šídák's multiple comparisons test		Adjusted P Value
		Control-DIO vs. Control-STAM-nonINS	<0.0001
		Control-STAM-nonINS vs. Control-STAM-INS	<0.0001
		Control-STAM-INS vs. KO-STAM-INS	0.6462
Supplementary Fig. 11d
	Šídák's multiple comparisons test		Adjusted P Value
		Control-DIO vs. Control-STAM-nonINS	<0.0001
		Control-STAM-nonINS vs. Control-STAM-INS	<0.0001
		Control-STAM-INS vs. KO-STAM-INS	0.1503
Supplementary Fig. 11f
	Šídák's multiple comparisons test	Adjusted P value	Lyz1	Mmp7	Reg3g	pIgR	Occludin	Zo1	Muc2
		Control-DIO vs. Control-STAM-nonINS	0.9939	0.9997	0.9097	0.3811	0.8508	0.9991	0.9272
		Control-STAM-nonINS vs. Control-STAM-INS	0.6851	0.5213	0.3938	0.4948	0.6465	0.5739	0.9016
		Control-STAM-INS vs. KO-STAM-INS	<0.0001	0.9609	0.2895	0.3433	0.1072	0.0827	0.9404
Supplementary Fig. 12c
	Holm-Šídák's multiple comparisons test		Adjusted P Value
		Control-DIO vs. KO-DIO	0.0033
		Control-DIO vs. Control-STAM	0.624
		Control-STAM vs. KO-STAM	0.0349
		Control-STAM vs. Control-STAM-INS	0.0148
		Control-STAM-INS vs. KO-STAM-INS	<0.0001
Supplementary Fig. 13a
	Šídák's multiple comparisons test		Adjusted P Value
		Control-DIO vs. Control-STAM-nonINS	0.0963
		Control-STAM-nonINS vs. Control-STAM-INS	0.0201
		Control-STAM-INS vs. KO-STAM-INS	0.0437
Supplementary Fig. 13b
	Šídák's multiple comparisons test		Adjusted P Value
		Control-DIO vs. Control-STAM-nonINS	0.0119
		Control-STAM-nonINS vs. Control-STAM-INS	0.2853
		Control-STAM-INS vs. KO-STAM-INS	0.6217
Supplementary Fig. 13c
	Šídák's multiple comparisons test	Adjusted P Value	Defb1	Defb4	Occludin	Zo1	Muc2	pIgR	InsR
		Control-DIO vs. Control-STAM-nonINS	0.0038	0.0077	0.0457	0.1441	0.3053	0.8775	0.0003
		Control-STAM-nonINS vs. Control-STAM-INS	<0.0001	<0.0001	<0.0001	<0.0001	<0.0001	<0.0001	<0.0001
		Control-STAM-INS vs. KO-STAM-INS	0.6238	0.4066	0.9682	0.9933	<0.0001	0.9912	0.0302
Supplementary Fig. 14b
			Crps	Defa3	Defa5	Defa20	Defa21	Defa22	Defa23	Defa24	Defa26
	Unpaired t test	p value	0.00015	0.00014	0.00055	0.0001	<0.0001	<0.0001	<0.0001	0.00013	<0.0001
Supplementary Fig. 14d
			Crps	Defa3	Defa5	Defa20	Defa21	Defa22	Defa23	Defa24	Defa26
	Unpaired t test	p value	0.541	0.3162	0.94	0.6407	0.7906	0.884	0.2375	0.5593	0.2089
Supplementary Fig. 15a
	Holm-Šídák's multiple comparisons test		Adjusted P Value
		Control-STAM-nonINS vs. Control-STAM-INS	0.0101
		Control-STAM-INS vs. KO-STAM-INS	0.0929
Supplementary Fig. 15b
	Dunnett's multiple comparisons test	Adjusted P Value	Bacteroidetes	Firmicutes
		Control-STAM-nonINS vs. Control-STAM-INS	0.0462	0.2955
		Control-STAM-INS vs. KO-STAM-INS	0.0216	0.0266
Supplementary Fig. 15c
	Dunnett's multiple comparisons test	Adjusted P Value
		Control-STAM-nonINS vs. Control-STAM-INS	<0.0001
		Control-STAM-INS vs. KO-STAM-INS	0.018
Supplementary Fig. 15f
	Unpaired t test		Liver TG	Liver Cholesterol
		p value, Control-DIO vs. Control-STAM-nonINS	0.0269	0.0004
Supplementary Fig. 15g
	Unpaired t test
		p value, Control-DIO vs. Control-STAM-nonINS	0.0303
Supplementary Fig. 15h
			Tnfa				Ccl2				Il1b
	Unpaired t test	p value	0.0934		Unpaired t test	p value	0.0164		Mann Whitney test	p value	0.043
Supplementary Fig. 16c
			Defa3	Defa21	Defa26	Defa23	Defa24	Defa22	Defa5	Defa20
	Unpaired t test	p value	0.0056	0.0042	0.0474	0.0465	0.057	0.1373	0.3159	0.9002
Supplementary Fig. 16d
	Unpaired t test		Bacteroidetes	Firmicutes	Proteobacteria			Mann Whitney test		Verrucomicrobia	Other
		P value	0.429	0.2431	0.0152				P value	0.0519	0.1775
