# Supplementary material for: Gut insulin action protects from hepatocarcinogenesis in diabetic mice comorbid with nonalcoholic steatohepatitis
Source: Nat Commun. 2023 Oct 18;14:6584. doi: 10.1038/s41467-023-42334-y (PMC10584811; doi:10.1038/s41467-023-42334-y)
Supplement: Supplementary file 8 — Source Data [file 41467_2023_42334_MOESM8_ESM.zip]

Archive with 2 entries (2 files):
- 13 Source data.xlsx
- 14 Source_data_for_fig5_and_supplementary_fig8.csv
