# Supplementary material for: Gut insulin action protects from hepatocarcinogenesis in diabetic mice comorbid with nonalcoholic steatohepatitis
Source: Nat Commun. 2023 Oct 18;14:6584. doi: 10.1038/s41467-023-42334-y (PMC10584811; doi:10.1038/s41467-023-42334-y)
Supplement: Supplementary file 8 — Source Data [file 41467_2023_42334_MOESM8_ESM.zip › 13 Source data.xlsx]

## Sheet: 1b
		Blood glucose
Normal		133
		145
		168
		162
DIO		151
		160
		213
		177
		213
		161
STAM		554
		551
		612
		493
		546
		560
AVG	Normal	152
	DIO	179.167
	STAM	552.667
SE	Normal	7.98958
	DIO	12.3042
	STAM	15.474

## Sheet: 1c
		Plasma Insulin
Normal		0.48
		1.33
		0.89
		0.98
DIO		34.4
		12.29
		11.32
		10.44
		16.47
		11.45
STAM		1.72
		1.29
		0.57
		0.75
		0.46
		0.59
AVG	Normal	0.92
	DIO	16.0617
	STAM	0.896667
SE	Normal	0.17469
	DIO	4.12815
	STAM	0.203759

## Sheet: 1d
		Number of visible tumor
Normal		0
		0
		0
		0
DIO		0
		0
		0
		0
		0
		0
STAM		3
		1
		3
		0
		2
		4
AVG	Normal	0
	DIO	0
	STAM	2.16667
SE	Normal	0
	DIO	0
	STAM	0.600925

## Sheet: 2c
		NAS
STAM-NON		5
		6
		5
		4
		5
		4
		3
		7
		6
		6
		8
STAM-INS		2
		4
		2
		2
		2
		5
		0
		5
		3
		7
		2
		4
STAM-PHZ		1
		2
		1
		2
		6
		0
		5
		1
		3
		0
		3
		3
AVG	STAM-NON	5.36364
	STAM-INS	3.16667
	STAM-PHZ	2.25
SE	STAM-NON	0.432177
	STAM-INS	0.548183
	STAM-PHZ	0.538305

## Sheet: 2d
		Tumor number
STAM-NON		1
		3
		3
		0
		12
		4
		2
		4
		4
		2
		1
STAM-INS		0
		0
		0
		1
		0
		0
		0
		20
		1
		2
		1
		0
STAM-PHZ		1
		4
		0
		8
		0
		1
		1
		0
		6
		0
		3
		5
AVG	STAM-NON	3.27273
	STAM-INS	2.08333
	STAM-PHZ	2.41667
SE	STAM-NON	0.963808
	STAM-INS	1.63974
	STAM-PHZ	0.792563

## Sheet: 2e
		Maximum diameter of visible tumor
STAM-NON		3
		6.5
		2.6
		0
		10.9
		8.7
		6.6
		7
		8.8
		10.5
		3
STAM-INS		0
		0
		0
		3
		0
		0
		0
		11
		3
		6.7
		5
		0
STAM-PHZ		6
		5.5
		0
		10.9
		0
		12.4
		9.4
		0
		7.8
		0
		8.6
		9.4
AVG	STAM-NON	6.14545
	STAM-INS	2.39167
	STAM-PHZ	5.83333
SE	STAM-NON	1.07165
	STAM-INS	1.03077
	STAM-PHZ	1.35403

## Sheet: 2f
		Col 1
STAM-NON		1.35685
		1.76763
		1.04635
		2.46268
		9.15875
		3.07434
		2.1555
		2.9515
		3.35115
		2.08494
		7.37968
STAM-INS		0.918694
		1.06077
		1.03186
		1.25996
		1.19374
		1.75839
		3.72051
		5.30654
		1.16684
		1.59037
		1.11379
		2.94652
STAM-PHZ		1.58224
		1.27486
		7.77215
		1.4646
		1.21948
		0.692001
		3.24086
		1.29828
		4.42779
		1.35031
		1.38137
		18.8997
Normal		0.957944
		1.53779
		0.504268
AVG	STAM-NON	3.34449
	STAM-INS	1.92233
	STAM-PHZ	3.71697
SE	STAM-NON	0.773494
	STAM-INS	0.395131
	STAM-PHZ	1.49641

## Sheet: 2g
		Blood glucose
STAM-NON		532
		491
		629
		533
		411
STAM-INS		114
		103
		96
		182
STAM-PHZ		103
		82
		113
		119
AVG	STAM-NON	519.2
	STAM-INS	123.75
	STAM-PHZ	104.25
SE	STAM-NON	35.2936
	STAM-INS	22.8248
	STAM-PHZ	8.11762

## Sheet: 2h
		Blood glucose
STAM-NON		532
		491
		629
		533
		411
STAM-INS		114
		103
		96
		182
STAM-PHZ		103
		82
		113
		119
AVG	STAM-NON	519.2
	STAM-INS	123.75
	STAM-PHZ	104.25
SE	STAM-NON	35.2936
	STAM-INS	22.8248
	STAM-PHZ	8.11762

## Sheet: 2i
		Ccl2	Tnfa	Il6	Col1
STAM-NON		0.752717	0.786062	1.12301	0.710489
		1.16264	0.986144	1.15718	0.598112
		1.42162	1.21583	0.949832	2.18185
		0.967409	1.17141	1.06809	0.621777
		0.695605	0.840556	0.701894	0.887768
STAM-INS		0.419354	0.534668	0.639758	0.507124
		0.746399	0.532495	0.308387	0.634144
		0.431189	0.373492	0.324475	0.513157
		0.27853	0.41969	0.431538	0.326868
STAM-PHZ		0.339518	0.452634	0.50732	0.606708
		1.49157	1.60984	1.2447	1.33697
		0.842515	1.16464	0.835812	1.3006
		0.268432	0.387118	0.764877	0.447179
AVG	STAM-NON	1	1	1	1
	STAM-INS	0.468868	0.465086	0.42604	0.495323
	STAM-PHZ	0.735509	0.903559	0.838178	0.922864
SE	STAM-NON	0.133994	0.0858333	0.0824185	0.299813
	STAM-INS	0.0987941	0.040657	0.0763016	0.0633151
	STAM-PHZ	0.282556	0.293973	0.152782	0.231012

[truncated: 116 more sheets: 3a, 3b, 3c, 3d, 3e, 3f, 4b, 4c, 4d, 4e, 4f, 4g, 5b, 5c, 5d, 6b, 6d, 6e, 6g, 6i …]
