# Supplementary material for: Gut insulin action protects from hepatocarcinogenesis in diabetic mice comorbid with nonalcoholic steatohepatitis
Source: Nat Commun. 2023 Oct 18;14:6584. doi: 10.1038/s41467-023-42334-y (PMC10584811; doi:10.1038/s41467-023-42334-y)
Supplement: Supplementary file 8 — Source Data [file 41467_2023_42334_MOESM8_ESM.zip › 14 Source_data_for_fig5_and_supplementary_fig8.csv]

	Pt26	Pt25	Pt22	Pt21	Pt20	Pt16	Pt15	Pt13	Pt09	Pt08	Pt06	Pt05	Pt03	Pt02	Pt01	Pt27	Pt19	Pt18	Pt11	Pt12
Group	No insulin use	No insulin use	No insulin use	No insulin use	No insulin use	No insulin use	No insulin use	No insulin use	No insulin use	No insulin use	No insulin use	No insulin use	No insulin use	No insulin use	No insulin use	Insulin use	Insulin use	Insulin use	Insulin use	Insulin use
Bacteroides Bacteroides_uniformis(AB050110)	12609	5361	2371	398	35	1857	2794	148	6033	35	2354	15585	10966	3180	4406	16615	902	27	16779	3
Bacteroides Bacteroides_fragilis(CR626927)	13734	12	11060	367	65	3	1496	201	25213	309	4	17723	41	1928	26	19	35784	18	22820	13
Enterobacter Enterobacter_tabaci(NR_146667.1)	0	1	23	2	41940	452	2493	3	1	54580	1278	3	0	373	2	0	1	2	2	4
Klebsiella Klebsiella_variicola(AJ783916)	83	5818	1078	2	5719	43	429	5	94	7189	3	463	4	54	24700	0	2	3	63	1
Bacteroides Bacteroides_vulgatus(CP000139)	6	3548	228	489	48	2577	11908	21	9	23	3045	14	52	16307	13	32	330	13	18	1
Bacteroides Bacteroides_dorei(AB242142)	10	2517	1148	494	48	699	3748	25	41	22	903	5	11469	5375	17	13925	1382	9	44	2
Alistipes Alistipes_onderdonkii(AY974071)	12699	410	4222	55	25	100	278	54	6959	25	96	18275	2386	394	9	3764	11	7	14768	1
Bacteroides Bacteroides_xylanisolvens(AM230650)	456	1497	1066	8	483	149	160	237	237	1	133	349	32	48	1332	11	2003	24351	580	9458
Parabacteroides Parabacteroides_distasonis(AB238922)	2705	341	7669	4	51	1202	3149	25	2104	19	1264	3199	2060	2667	8	3217	1312	10	3305	5
Akkermansia Akkermansia_muciniphila(AY271254)	1	172	11351	98	24	1	11	150	5	0	7	1	2171	1	1	2308	4664	1	28	2
Faecalibacterium Faecalibacterium_prausnitzii(AJ413954)	697	253	1130	221	859	1077	211	163	250	141	3759	1100	1033	212	182	729	1619	2230	406	896
Bacteroides Bacteroides_thetaiotaomicron(AE015928)	822	440	2069	6	7	222	324	18	350	3	255	702	248	617	8038	261	149	4	659	0
Bacteroides Bacteroides_ovatus(AB050108)	6988	54	3	32	2	1123	6681	24	2348	5	1362	6015	270	4388	4	180	730	8	5599	1
Bacteroides Bacteroides_caccae(X83951)	20	5664	224	7	21	41	5614	44	21	6	21	13	479	9008	10	600	24	30	60	7
Bacteroides Bacteroides_stercoris(X83953)	9	3810	2860	1	8	203	5	4	12	5	120	7	4	7	5	10	5089	16	13	2
Clostridium_XlVb Clostridium_lactatifermentans(AY033434)	38	66	80	264	423	54	347	185	100	16	39	46	293	443	19	392	1045	22269	129	5001
Megamonas Megamonas_funiformis(AB300988)	2	0	1	0	865	56	1711	0	0	81	28	3	2	12727	0	0	0	6	0	2
Parabacteroides Parabacteroides_merdae(AB238928)	1640	2854	684	2	131	5003	11	59	1260	19	6379	1695	21	14	3	26	551	2	1477	1
Clostridium_XlVa Lachnoclostridium_pacaense(NR_147396.1)	0	6	15	6426	1131	103	3	8	1	399	160	1	99	5	1080	119	1672	0	21	0
Gemmiger Gemmiger_formicilis(GU562446)	321	1234	26	2	4205	957	7	104	130	1028	1880	306	358	3	106	140	7	5	229	1
Intestinimonas Flintibacter_butyricus(NR_144611.1)	1011	119	164	22	254	885	211	218	315	46	2133	815	837	811	3	1042	752	177	613	53
Alistipes Alistipes_senegalensis(NR_118219.1)	1750	35	5997	1	25	46	1241	65	1458	9	41	1860	849	992	3	1401	19	2	1568	2
Collinsella Collinsella_aerofaciens(NR_113316.1)	0	1360	538	1292	3311	154	340	721	0	543	468	1	754	345	0	828	844	0	4	4
Prevotella Prevotella_copri(AB064923)	1	1	1	0	7	14896	4	71	1	14	12391	2	13	1	2	0	3	0	7	7
Eubacterium Eubacterium_coprostanoligenes(HM037995)	6	97	641	137	376	815	6	22	10	56	2216	3	1755	67	4	2004	152	7	8	3
Clostridium_XlVa Clostridium_bolteae(AJ508452)	98	22	108	3044	398	7	224	8	62	116	5	80	28	515	2	29	777	1	75	0
Phascolarctobacterium Phascolarctobacterium_faecium(X72865)	221	1	3342	1	6	3	5249	424	81	1	7	96	10	5258	2	4	2	3	41	0
Fusicatenibacter Fusicatenibacter_saccharivorans(AB698910)	30	75	58	892	327	133	149	27	14	95	377	52	2199	221	13	1767	19	10	37	2
Acidaminococcus Acidaminococcus_fermentans(X78017)	1	30	8	9	1	5	4	4	9	0	6	2	4821	2	3	5161	1	11	15	0
Veillonella Veillonella_dispar(AF439639)	9	51	2	0	29	144	125	29	2	0	114	26	1	944	7	0	7	3478	10	976
Phascolarctobacterium Phascolarctobacterium_succinatutens(AB490811)	0	130	6	0	303	3470	7	1	4	55	6853	3	722	0	0	699	718	1	3	3
Parabacteroides Parabacteroides_johnsonii(AB261128)	3	40	10	0	10	17	1670	0	12	2	16	0	1812	2123	3	3353	0	2	10	0
Bacteroides Bacteroides_ovatus(NR_116181.1)	848	8	6	5	4	135	813	19	278	2	176	747	111	553	0	93	87	2	728	0
Megasphaera Megasphaera_elsdenii(NR_102980.1)	0	0	2	0	6	10854	3	1	0	0	7456	0	0	0	0	0	1	0	6	1
Fusobacterium Fusobacterium_mortiferum(NR_117734.1)	1	0	3	369	5	0	5338	0	0	2	0	0	0	1466	416	0	557	3	0	0
Blautia Blautia_wexlerae(EF036467)	107	170	266	2075	1386	183	193	7	53	578	491	234	303	210	35	296	879	496	68	337
Flavonifractor Flavonifractor_plautii(AY724678)	537	37	2273	197	123	94	262	39	302	29	136	460	121	506	4	169	170	1508	510	366
Ruminococcus2 Ruminococcus_torques(L76604)	330	2064	506	202	96	43	144	7	704	70	19	373	89	120	3	102	142	2	564	1
Subdoligranulum Subdoligranulum_variabile(AJ518869)	210	47	2013	171	70	20	96	7	110	12	36	301	54	402	1	76	4776	1645	189	725
Roseburia Roseburia_faecis(AY305310)	2	226	13	1132	212	236	1	9	1	190	301	3	1530	1	0	1024	2	2	10	0
Lachnospiracea_incertae_sedis Ruminococcus_gnavus(X94967)	7	8	30	1175	16	5	512	6	10	7	3	24	9	636	125	3	667	220	35	29
Oscillibacter Oscillibacter_sp.(JF750939)	144	86	591	28	242	96	1	41	109	46	252	159	1588	6	0	1781	10	73	184	26
Barnesiella Barnesiella_intestinihominis(AB370251)	1	1520	21	0	12	52	7	67	17	13	26	3	2	3	5	1	288	3	10	0
Clostridium_IV Clostridium_viride(X81125)	56	52	396	4	6	477	5	11	10	2	1322	14	1107	44	4	1291	79	25	18	3
Holdemanella Eubacterium_biforme(M59230)	217	500	298	1	1	165	0	197	137	4	360	569	2	0	3	0	1	7	139	0
Fusobacterium Fusobacterium_varium(AJ867036)	92	0	0	91	0	0	379	2	46	0	0	59	1	215	0	1	1	0	54	0
Raoultella Raoultella_ornithinolytica(U78182)	1	0	20	0	2	0	968	0	1	3	0	1	0	3066	0	0	0	0	0	0
Bacteroides Bacteroides_eggerthii(AB050107)	7	2114	15	1	1	4	4	2	3	0	0	5	169	6	12	302	20	1	14	0
Bacteroides Bacteroides_massiliensis(AY126616)	0	3	3	2	1	5	10	49	10	0	1	5	1	7	1	1	5	3	9	2
Streptophyta Cucumis_sativus(AJ970307)	0	0	1	0	0	1621	0	0	0	0	10444	0	0	0	0	0	0	0	0	1
Bifidobacterium Bifidobacterium_longum(M58739)	175	78	58	1	682	86	52	83	68	110	247	374	36	60	0	51	8	1428	203	805
Veillonella Veillonella_parvula(AY995767)	2	0	3	0	77	0	8	5	1	0	0	2	6	71	0	0	0	5819	5	1886
Acidaminococcus Acidaminococcus_intestini(AF473835)	414	233	3124	92	5	1880	0	5	123	0	1423	159	11	0	0	3	2	0	89	0
Ruminococcus Ruminococcus_bromii(L76600)	0	328	272	1053	240	1	7	5	3	47	2	1	753	3	34	861	0	1	2	0
Prevotella Prevotella_stercorea(AB244774)	1	3	61	0	4	926	3	0	0	5	525	1	1	0	0	0	0	0	2	0
Veillonella Veillonella_tobetsuensis(AB679109)	2	2	0	0	26	9	24	3	6	0	2	5	5	272	2	0	0	3736	1	1180
Streptococcus Streptococcus_salivarius(AY188352)	485	598	391	8	23	234	403	9	165	125	369	988	5	452	0	7	97	14	476	10
Bifidobacterium Bifidobacterium_adolescentis(AP009256)	0	317	208	0	214	317	84	12	1	57	957	0	348	140	0	495	0	0	1	0
Bacteroides Bacteroides_fluxus(AB490802)	6	6	3	0	0	4	6	0	1	0	2	11	27	7	8	30	5	2	23	1
Bilophila Bilophila_wadsworthia(AJ867049)	620	16	9	101	245	0	320	24	373	40	1	489	440	690	78	465	393	0	1011	1
Olsenella Olsenella_sp.(JX905358)	1595	2	4	6	2	2	2	11	658	10	1	2007	1	2	1	0	1	2	1577	3
Bacteroides Bacteroides_faecis(GQ496624)	4	40	53	0	1	12	21	6	11	0	3	13	9	24	744	33	2	2	22	1
Lachnospiracea_incertae_sedis Eubacterium_hallii(L34621)	108	104	240	366	714	54	6	2	93	244	150	341	228	4	4	311	5	1	115	1
Fusobacterium Fusobacterium_necrogenes(AJ867034)	0	0	2	56	0	0	18	0	0	0	0	0	0	6	236	0	2	1	0	0
Clostridium_XVIII Clostridium_ramosum(X73440)	10	0	14	110	927	0	2	77	3	446	4	21	126	7	2	117	713	2	19	0
Alistipes Alistipes_shahii(AY974072)	8	593	582	0	3	641	7	12	19	2	659	18	115	3	0	155	159	1	20	0
Bacteroides Bacteroides_plebeius(AB200217)	2	1092	114	0	22	1518	4	7	2	5	314	1	3	0	1	3	2710	1	10	1
Ruminococcus Ruminococcus_albus(L76598)	0	238	198	5	190	0	3	10	7	26	2	1	1061	9	8	551	85	35	3	13
Parabacteroides Parabacteroides_goldsteinii(AY974070)	1	107	3897	1	13	402	62	5	2	6	447	1	2	45	0	5	267	2	5	1
Sutterella Sutterella_massiliensis(NR_147401.1)	0	62	1	0	2	385	2332	17	0	0	534	0	0	2571	0	0	38	1	0	0
Butyricimonas Butyricimonas_paravirosa(AB916502)	1113	102	1	1	0	1	47	9	602	6	0	1318	0	26	0	0	15	1	740	0
Lachnospiracea_incertae_sedis Eubacterium_ventriosum(L34421)	0	19	39	2	1	5	1	5	0	0	35	0	54	5	0	78	2	2	3	0
Bacteroides Bacteroides_cellulosilyticus(NR_112933.1)	1	1702	1	0	0	67	46	5	3	1	80	1	704	35	3	612	0	4	10	2
Odoribacter Odoribacter_splanchnicus(L16496)	0	859	1387	1	1	423	23	224	4	4	379	1	100	9	0	184	62	1	0	0
Dysgonomonas Dysgonomonas_sp.(HG315620)	2	601	9	1	77	1258	3	5	6	1	812	2	6	3	2	4	0	7	15	5
Lachnospiracea_incertae_sedis Eubacterium_eligens(L34420)	30	61	10	1	424	1460	1	115	3	75	925	27	50	3	0	76	5	109	5	8
Raoultella Raoultella_electrica(AB762091)	0	0	3	0	0	0	573	0	0	0	0	0	0	1737	0	0	0	0	0	0
Lachnospiracea_incertae_sedis Eubacterium_rectale(L34627)	1	65	3	772	177	11	1	0	2	93	30	1	731	0	3	571	4	2	3	0
Bacteroides Bacteroides_salyersiae(AY608696)	1	0	2	0	0	1	55	0	4	0	3	4	395	183	5	388	1	0	9	0
Erysipelotrichaceae_incertae_sedis Clostridium_innocuum(NR_029164.1)	83	6	137	63	27	1	3	6	156	6	1	144	2	10	4	1	72	17	113	5
Hungatella Clostridium_sp.(HE603919)	64	15	37	0	9	0	0	1	79	3	1	55	0	11	7	0	164	1	84	0
Eubacterium Eubacterium_desmolans(L34618)	35	10	20	268	149	47	24	1	5	23	124	24	278	22	0	86	36	0	17	0
Clostridium_XlVa Clostridium_nexile(X73443)	730	0	6	1	11	0	105	3	656	96	0	263	18	118	68	16	178	1	191	3
Blautia Blautia_faecis(HM626178)	103	56	130	361	326	70	15	0	44	120	140	139	143	25	14	120	50	43	119	24
Lachnospiracea_incertae_sedis Eubacterium_ruminantium(AB008552)	0	1	1	3	231	4	0	31	1	24	0	0	2610	1	0	366	1	1	2	1
Parasutterella Parasutterella_excrementihominis(AB370250)	0	8	1	0	2	0	1	0	1	2	0	0	170	3	6	178	0	0	5	0
Clostridium_XlVa Mordavella_massiliensis(NR_147406.1)	34	172	454	285	845	2	7	5	29	250	1	103	123	54	2	27	62	0	31	0
Lactobacillus Lactobacillus_gasseri(AF519171)	12	24	23	0	32	17	1	0	7	4	37	12	9	1	1	4	0	746	20	350
Alistipes Alistipes_obesi(NR_133025.1)	10	844	307	0	1	2	8	3	9	0	2	10	245	6	9	256	1	2	9	1
Blautia Blautia_obeum(X85101)	10	106	195	9	609	30	0	0	3	336	100	26	268	0	1	246	36	5	5	6
Roseburia Roseburia_inulinivorans(AJ270473)	0	82	15	30	8	67	1	8	0	0	201	0	107	9	5	56	114	0	4	0
Alistipes Alistipes_ihumii(NR_144706.1)	40	1190	388	0	8	2	141	6	8	4	0	36	78	250	3	129	99	0	33	0
Roseburia Roseburia_hominis(AJ270482)	0	27	35	4	104	60	0	0	2	8	64	0	3567	0	0	576	2	0	4	0
Clostridium_IV Neglecta_timonensis(NR_144736.1)	8	4	28	151	21	1	3	26	5	1	0	38	108	2	0	127	108	27	19	12
Bacteroides Bacteroides_coprocola(AB200224)	0	1416	3	0	0	1294	3	61	0	2	1178	1	4	0	1	3	463	0	1	0
Ruminococcus2 Ruminococcus_faecis(FJ611794)	44	2	105	20	272	17	4	6	47	222	43	117	99	7	1	117	15	187	42	93
Blautia Blautia_luti(AJ133124)	3	73	66	784	233	133	145	7	1	185	274	6	9	164	2	4	2	1	7	0
Lachnospiracea_incertae_sedis Lactobacillus_rogosae(NR_104836.1)	60	14	3	0	428	11	47	0	12	21	5	98	631	30	0	200	3	1	32	0
Bacteroides Bacteroides_rodentium(AB531489)	242	108	42	3	1	27	67	3	126	2	23	325	193	70	101	292	7	5	351	1
Clostridium_IV Clostridium_leptum(AJ305238)	22	14	13	11	79	7	9	38	4	22	12	29	24	38	2	24	1463	2	37	0
Clostridium_XlVa Clostridium_hathewayi(AJ311620)	9	14	5	3	13	1	52	5	16	7	2	5	5	415	1	2	132	0	12	0
Eisenbergiella Eisenbergiella_tayi(KF814111)	172	10	857	0	3	1	0	10	256	3	3	175	19	1	0	5	18	0	250	2
Bifidobacterium Bifidobacterium_longum(D86184)	313	7	4	5	34	3	14	4	137	8	19	584	94	10	0	140	243	97	334	36
Ruminococcus2 Ruminococcus_torques(NR_115502.1)	25	112	22	425	189	12	10	2	43	81	15	41	95	15	0	64	179	4	55	0
Bacteroides Bacteroides_thetaiotaomicron(NR_112142.1)	121	28	147	36	10	36	49	4	55	6	41	80	20	58	441	11	14	6	105	0
Bacteroides Bacteroides_clarus(AB490801)	1	53	65	0	0	10	13	2	2	1	5	0	14	31	5	4	44	4	9	0
Lactobacillus Lactobacillus_salivarius(AF089108)	210	773	2	0	51	8	0	4	121	2	20	299	1	0	1	1	1	425	314	195
Megasphaera Megasphaera_sp.(HM990965)	0	0	1	0	0	2248	3	0	1	3	1574	0	1	0	0	0	0	0	1	1
Clostridium_XVIII Clostridium_spiroforme(X75908)	27	0	25	2	79	0	0	2	4	23	1	24	3	2	0	5	4	19	17	13
Alistipes Alistipes_indistinctus(AB490804)	2	51	6	0	0	0	1	40	4	0	2	7	192	2	1	303	1	0	6	0
Coprobacter Coprobacter_fastidiosus(JN703378)	3	1380	0	0	1	1	1	8	4	2	1	1	0	2	0	1	135	1	1	0
Paraprevotella Paraprevotella_clara(AB331896)	0	3	133	0	0	2	1	0	1	0	3	0	0	1	0	0	2	0	2	0
Intestinibacter Clostridium_bartlettii(AY438672)	13	182	25	0	916	6	2	275	6	330	4	48	0	0	0	1	1	0	14	0
Sutterella Sutterella_wadsworthensis(GU585669)	0	10	3	33	16	20	27	6	1	0	12	0	76	15	19	144	0	10	0	8
Clostridium_IV Negativibacillus_massiliensis(NR_147378.1)	6	7	130	8	16	3	5	15	4	2	10	5	50	22	1	38	293	52	6	11
Bacteroides Bacteroides_finegoldii(AB222699)	55	51	1690	0	5	320	20	17	52	2	185	43	6	13	74	4	86	10	116	3
Alloprevotella Prevotellamassilia_timonensis(NR_144750.1)	0	0	1	1	4	1227	2	1	2	0	2509	1	4	1	1	0	1	0	4	2
Streptophyta Morus_indica(DQ226511)	0	0	3	0	0	463	0	0	0	1	2954	0	2	0	0	0	0	0	2	0
Dorea Dorea_longicatena(AJ132842)	0	107	19	20	26	104	5	8	2	2	226	1	117	6	1	83	17	609	2	193
Lachnobacterium Lachnobacterium_bovis(AF298663)	0	0	26	7	5	1	2	8	2	1	0	1	378	0	0	642	3	83	2	2
Intestinimonas Colidextribacter_massiliensis(NR_147375.1)	50	8	47	65	248	30	14	20	36	23	58	70	91	21	2	82	652	1	44	3
Blautia Blautia_caecimuris(NR_144607.1)	1	0	0	70	41	2	194	0	0	22	2	2	1	163	0	1	743	1	2	1
Clostridium_XI Clostridium_difficile(AB075770)	0	0	0	1	1	0	0	3	0	1	0	0	1	2	0	0	2	2	0	0
Dialister Dialister_invisus(AY162469)	2	3	10	0	0	0	1	1	0	0	0	0	1	2	15	0	2	0	3	2
Erysipelotrichaceae_incertae_sedis Dielma_fastidiosa(NR_125593.1)	437	0	3	1	2	2	0	90	406	5	4	268	0	1	0	0	11	1	516	0
Megasphaera Megasphaera_massiliensis(NR_133027.1)	0	0	1613	1	2	34	0	0	0	0	34	0	0	0	0	0	1	0	0	0
Clostridium_XlVa Clostridium_aldenense(DQ279736)	27	20	51	243	57	7	17	7	10	14	3	21	2	22	12	3	167	1	21	0
Coprococcus Coprococcus_comes(EF031542)	5	27	61	11	37	144	8	1	9	6	253	6	198	3	1	122	4	0	2	0
Lactobacillus Lactobacillus_fermentum(JN175331)	9	13	27	1	13	43	3	8	5	1	129	25	1	2	0	0	0	1130	14	201
Clostridium_IV Eubacterium_siraeum(L34625)	0	7	4	1	3	6	0	39	0	2	25	0	18	1	0	6	1	0	1	0
Citrobacter Citrobacter_werkmanii(AF025373)	267	0	236	0	139	0	3	1	311	48	0	417	0	5	0	0	1	27	405	8
Siccibacter Siccibacter_turicensis(DQ273681)	17	33	15	60	254	7	54	14	26	315	22	19	11	45	167	13	6	26	26	3
Roseburia Roseburia_intestinalis(AJ312385)	0	2	2	5	140	2	1	0	1	15	4	0	437	0	0	121	130	13	2	4
Flavonifractor Pseudoflavonifractor_phocaeensis(NR_147370.1)	141	11	16	0	29	100	33	3	57	5	236	199	35	96	0	41	159	15	136	4
Mitsuokella Mitsuokella_multacida(X81878)	0	0	0	0	0	19	0	0	0	0	12	0	0	0	0	0	0	0	0	0
Clostridium_IV Anaeromassilibacillus_senegalensis(NR_144727.1)	23	50	26	342	26	3	4	4	7	13	5	74	31	20	0	62	307	1	47	2
Escherichia/Shigella Escherichia/Shigella_dysenteriae(X96966)	69	5	19	341	45	3	17	22	110	20	1	78	29	4	9	40	12	154	98	63
Barnesiella Muribaculum_intestinale(NR_144616.1)	1	9	13	5	7	17	29	17	24	2	14	6	9	7	3	3	15	4	21	8
Bacteroides Bacteroides_acidifaciens(AB021164)	40	6	78	2	20	10	32	23	52	4	5	44	15	37	40	11	113	90	102	24
Citrobacter Citrobacter_murliniae(AF025369)	11	0	1	0	18	0	320	0	9	25	0	12	0	753	0	0	0	0	26	0
Comamonas Comamonas_kerstersii(AJ430347)	0	0	2278	0	1	0	0	0	0	0	1	0	0	0	0	0	1	0	0	0
Enterobacter Cedecea_lapagei(NR_126319.1)	0	0	0	0	0	1	167	0	0	0	0	0	0	547	1	0	0	0	0	0
Ruminococcus2 Ruminococcus_lactaris(L76602)	9	6	80	73	316	51	11	6	3	206	158	12	19	13	0	18	3	98	1	68
Gp15 uncultured_Acidobacteria(EF457419)	0	1	1	0	0	201	0	0	0	0	2111	0	3	0	0	3	1	0	0	0
Butyricimonas Butyricimonas_faecihominis(AB916501)	24	1	0	0	0	16	14	0	15	1	18	38	0	16	0	0	11	0	22	0
Bifidobacterium Bifidobacterium_bifidum(U25952)	0	24	2	1	1	75	14	25	1	1	249	0	197	21	0	274	0	4	1	2
Butyricimonas Butyricimonas_virosa(AB443949)	7	5	5	0	3	20	53	4	3	1	12	8	0	34	0	0	151	0	2	0
Citrobacter Citrobacter_amalonaticus(FR870441)	2	0	1656	2	34	0	1	0	2	14	1	2	0	1	0	0	1	165	5	52
Clostridium_sensu_stricto Clostridium_paraputrificum(X75907)	0	0	0	0	0	0	0	2	0	0	0	0	0	1	0	0	1	0	0	0
Clostridium_XlVa Extibacter_muris(NR_144610.1)	1	1	3	315	1	1	65	0	1	1	0	0	2	52	0	1	124	0	1	0
Odoribacter Culturomica_massiliensis(NR_144745.1)	0	799	167	0	2	37	10	18	11	2	24	3	22	5	3	37	17	2	15	2
Streptococcus Streptococcus_salivarius(AY188354)	18	1	7	0	80	0	167	47	6	11	0	34	7	78	1	4	36	0	12	0
Sutterella Duodenibacillus_massiliensis(NR_147381.1)	0	1	0	0	3	0	0	0	0	0	0	0	33	0	0	68	0	1	0	0
Coprococcus Coprococcus_eutactus(EF031543)	0	334	0	1	6	1	0	22	1	2	3	1	41	1	0	10	2	1	4	1
Acetivibrio Acetivibrio_ethanolgignens(FR749897)	29	1	0	77	144	8	1	5	16	66	12	50	28	1	1	28	57	0	43	0
Anaerofilum Anaerofilum_pentosovorans(X97852)	179	2	7	9	4	9	1	2	58	0	8	138	8	9	1	8	34	0	97	0
Bifidobacterium Bifidobacterium_animalis(AB050136)	0	0	0	0	373	0	172	0	1	23	9	1	1	76	0	0	0	0	0	0
Paraeggerthella Paraeggerthella_hongkongensis(AY288517)	0	0	1	0	0	1	0	0	0	0	0	0	0	0	0	0	2	0	3	0
Dialister Dialister_succinatiphilus(AB370249)	0	0	0	2	0	0	0	75	2	0	0	1	0	0	0	0	0	2	1	2
Papillibacter Papillibacter_cinnamivorans(AF167711)	34	39	30	0	5	4	0	38	18	1	6	2	74	2	1	62	4	0	15	1
Bifidobacterium Bifidobacterium_dentium(D86183)	0	76	0	0	23	29	0	1	1	1	56	0	2	0	0	0	0	143	0	85
Catabacter Catabacter_hongkongensis(AY574991)	7	18	10	0	100	4	2	32	6	11	5	12	84	11	0	78	6	2	10	0
Veillonella Veillonella_rogosae(EF108443)	0	0	0	1	0	0	178	0	0	0	0	0	0	600	0	0	1	2	0	0
Chthonomonas/Armatimonadetes_gp3 uncultured_bacterium(EU907898)	0	0	1	0	0	0	0	9	1	0	0	0	75	0	0	52	0	0	0	0
Intestinimonas Intestinimonas_butyriciproducens(KC311367)	9	27	158	5	39	15	13	9	3	3	22	9	64	42	0	121	21	8	11	2
Alistipes Alistipes_finegoldii(AY643083)	0	77	23	59	0	10	17	8	1	0	4	6	66	22	1	113	60	0	7	0
Romboutsia Romboutsia_timonensis(NR_144740.1)	0	25	56	9	56	0	85	376	0	5	1	0	11	76	0	6	333	0	0	0
Lactobacillus Lactobacillus_mucosae(AF126738)	99	0	0	0	0	180	9	1	61	0	333	199	0	2	0	0	0	0	213	0
Slackia Slackia_isoflavoniconvertens(EU826403)	294	23	3	1	3	12	0	8	86	3	31	343	1	0	0	0	0	0	83	0
Parabacteroides Parabacteroides_sp.(AB739697)	0	766	9	14	1	4	2	0	0	0	3	1	0	0	1	4	0	0	1	0
Serratia Serratia_sp.(KJ739885)	24	18	10	77	50	5	13	6	43	64	8	33	15	9	64	22	3	52	36	10
Coprobacillus Coprobacillus_cateniformis(AB030219)	7	1	53	387	0	0	27	3	2	6	1	3	7	4	0	8	1	2	0	0
Ruminococcus2 Drancourtella_massiliensis(NR_144722.1)	12	0	7	103	5	1	8	1	4	7	1	17	24	11	45	7	64	1	12	0
Parasutterella Parasutterella_secunda(AB491209)	0	0	0	0	2	3	0	0	0	1	0	0	3	0	0	13	0	0	0	0
Clostridium_XlVa Clostridium_citroniae(DQ279737)	16	2	2	21	78	1	16	0	5	16	6	23	35	17	2	32	33	0	16	0
Clostridium_XlVa Clostridium_glycyrrhizinilyticum(AB233029)	5	13	3	158	4	0	9	0	4	2	1	2	4	10	0	3	617	3	7	5
Coprococcus Coprococcus_catus(AB038359)	16	12	104	3	3	19	1	19	18	0	12	37	28	0	2	28	136	0	16	0
Catenibacterium Catenibacterium_mitsuokai(AB030224)	0	95	1	0	0	223	0	0	0	0	816	0	0	0	0	0	0	0	0	1
Turicibacter Turicibacter_sanguinis(AF349724)	0	0	92	43	397	1	24	75	2	56	0	2	0	7	0	0	76	0	0	1
Bacteroides Bacteroides_nordii(AY608697)	18	213	7	6	8	20	41	11	19	1	25	18	30	36	19	21	24	8	39	2
Saccharofermentans Mageeibacillus_indolicus(NR_146698.1)	0	11	2	0	1	8	2	5	0	2	31	0	1	6	0	1	1	0	4	0
Bacteroides Bacteroides_faecichinchillae(AB574480)	3	19	195	0	9	4	24	2	7	0	1	1	6	19	47	5	21	17	5	1
Salmonella Salmonella_enterica(AE006468)	23	0	15	0	21	0	48	0	10	15	1	95	0	9	2	0	0	2	15	0
Acetobacteroides Bacteroidetes_bacterium(AB611036)	0	2	7	1	0	3	0	2	1	0	1	1	1	1	1	0	1	1	1	0
Parabacteroides Parabacteroides_gordonii(AB470343)	3	32	8	4	0	1	4	5	3	1	3	7	146	3	1	210	2	0	10	0
Raoultella Raoultella_planticola(AF129443)	0	0	0	2	4	0	97	0	1	8	0	5	0	356	1	2	0	1	1	0
Brenneria Brenneria_alni(NR_114705.1)	2	19	2	6	92	5	24	7	5	132	12	4	3	23	82	2	0	2	7	3
Phocaeicola Phocaeicola_abscessus(EU694176)	0	0	0	1	1	2	3	1004	4	2	2	2	0	1	4	0	1	0	7	0
Desulfovibrio Desulfovibrio_piger(AF192152)	0	0	0	0	0	0	0	0	3	0	0	0	0	0	3	1	0	0	2	1
Prevotella Prevotella_oralis(AY323522)	0	0	0	0	13	260	0	0	1	0	195	1	0	0	0	0	0	0	1	0
Bifidobacterium Bifidobacterium_breve(AB006658)	34	0	3	0	0	1	0	0	17	0	7	107	0	0	0	0	0	0	42	0
Dorea Dorea_formicigenerans(L34619)	0	28	94	0	35	20	2	9	1	15	54	1	19	1	0	21	0	26	2	9
Paraprevotella Paraprevotella_xylaniphila(AB331897)	0	0	0	0	2	0	2	1	0	0	1	0	2	0	0	0	1	0	0	0
Kluyvera Kluyvera_cryocrescens(AF310218)	0	0	4	0	2	0	102	0	2	2	0	3	0	263	0	0	0	0	4	0
Lactobacillus Lactobacillus_sakei(AY204889)	9	0	0	0	0	0	0	0	0	5	0	18	0	0	0	0	0	0	15	0
Allisonella Allisonella_histaminiformans(AF548373)	0	1	1	0	6	76	147	0	0	0	144	0	0	45	0	0	0	0	0	0
Anaerotruncus Anaerotruncus_colihominis(AJ315980)	9	51	15	22	20	3	4	1	4	4	7	10	45	67	0	23	143	1	5	0
Streptococcus Streptococcus_sinensis(AF432856)	4	77	22	1	1	11	27	1	0	0	7	1	1	19	0	2	9	0	1	0
Clostridium_IV Clostridium_methylpentosum(Y18181)	2	15	8	13	46	13	3	7	3	15	24	4	24	3	0	34	164	2	6	0
Clostridium_XlVa Clostridium_lavalense(EF564277)	1	9	2	1	160	5	0	0	0	40	11	0	7	1	0	5	480	0	0	0
Clostridium_XlVa Clostridium_symbiosum(M59112)	7	4	5	2	57	11	29	0	18	16	7	5	8	54	1	5	159	0	8	0
Erysipelotrichaceae_incertae_sedis Eubacterium_dolichum(L34682)	6	2	2	13	31	0	1	16	4	2	0	14	6	0	0	7	579	1	3	0
Anaerovorax Ihubacter_massiliensis(NR_144749.1)	4	45	56	2	43	2	3	57	1	9	7	6	19	1	0	17	43	3	6	0
Ruminococcus Ruminococcus_callidus(L76596)	0	49	6	1	44	0	1	46	1	5	0	0	78	0	1	33	1	1	0	0
Syntrophococcus Syntrophococcus_sucromutans(AF202264)	1	16	6	42	16	2	2	1	1	8	5	5	42	33	0	14	44	2	7	0
Butyricicoccus Intestinibacillus_massiliensis(NR_147371.1)	7	3	4	43	24	9	5	4	2	1	22	6	42	1	0	17	7	0	6	0
Butyricicoccus Butyricicoccus_pullicaecorum(EU410376)	1	1	3	11	4	2	0	0	1	0	2	0	7	2	0	2	698	0	0	0
Thiolamprovum Thiolamprovum_pedioforme(Y12297)	6	6	7	39	47	7	16	29	20	47	6	15	11	10	39	5	8	9	32	7
Christensenella Christensenella_massiliensis(NR_144742.1)	22	15	8	0	55	1	1	38	5	5	1	26	43	0	0	49	51	0	18	0
Alistipes Alistipes_putredinis(L16497)	52	1	213	1	2	0	28	5	42	0	0	45	12	25	0	25	1	0	41	0
Salinispirillum Saccharospirillum_sp.(KJ195687)	11	8	6	22	57	12	17	19	17	66	7	18	7	9	37	7	4	14	20	11
Streptococcus Streptococcus_peroris(AB008314)	0	18	13	1	1	5	8	7	1	0	4	3	1	14	0	0	8	0	0	1
Eubacterium Emergencia_timonensis(NR_144737.1)	6	9	20	0	3	7	7	9	8	0	16	10	40	12	0	32	7	0	10	0
Pseudobutyrivibrio Pseudobutyrivibrio_ruminis(X95893)	0	6	1	66	26	0	1	0	1	12	1	1	83	0	1	72	0	5	1	0
Megasphaera Megasphaera_micronuciformis(AF473834)	0	0	0	7	1	66	0	1	0	1	30	0	0	0	0	0	0	9	0	1
Marvinbryantia Marvinbryantia_formatexigens(AJ505973)	4	4	12	48	35	13	8	14	6	7	9	2	32	6	1	14	38	7	16	4
Desulfovibrio Desulfovibrio_intestinalis(Y12254)	0	0	445	0	0	0	1	0	0	0	0	0	24	0	0	41	0	0	0	0
Collinsella Collinsella_intestinalis(NR_113165.1)	0	1	1	1	6	0	67	0	0	1	0	0	2	71	1	6	1	0	0	0
Escherichia/Shigella Escherichia_marmotae(NR_136472.1)	20	3	4	94	1	0	2	10	33	1	0	19	11	0	0	18	0	49	31	13
Blautia Blautia_glucerasea(AB439724)	1	2	0	32	10	17	2	0	1	6	23	0	1	1	0	1	418	0	1	0
Alistipes Alistipes_sp.(JF824799)	7	162	14	0	0	6	2	0	1	0	4	10	46	0	0	97	0	0	9	0
Clostridium_III Clostridium_caenicola(NR_126170.1)	9	6	1	6	2	13	1	2	3	0	3	12	5	0	0	2	0	11	12	3
Veillonella Veillonella_atypica(AF439641)	0	0	0	0	0	0	0	0	0	0	0	0	0	2	0	0	0	6	0	1
Erwinia Erwinia_billingiae(JN175337)	0	7	3	0	73	6	23	0	0	90	38	1	2	19	34	0	0	0	2	2
Senegalimassilia Senegalimassilia_anaerobia(JF824809)	19	0	0	2	0	1	0	37	15	1	0	60	2	0	0	0	1	0	18	0
Kandleria Kandleria_vitulina(AB210825)	0	59	0	0	1	118	0	0	0	1	435	0	0	0	0	0	1	0	1	0
Fusobacterium Fusobacterium_ulcerans(X55412)	7	0	0	5	0	0	6	0	2	0	0	2	0	6	0	0	0	0	6	0
Christensenella Christensenella_timonensis(NR_144743.1)	3	2	10	0	0	0	1	219	2	1	1	9	15	1	0	12	6	0	8	0
Escherichia/Shigella Pectobacterium_carotovorum(NR_116341.1)	18	2	1	63	8	4	1	4	30	1	0	21	10	0	0	9	2	40	30	14
Catonella Catonella_morbi(X87151)	3	2	6	32	27	19	12	52	6	11	15	7	14	17	2	10	16	40	11	2
Veillonella Veillonella_criceti(AF186072)	0	0	0	250	1	0	0	2	0	0	0	0	0	0	0	0	0	0	1	0
Trabulsiella Trabulsiella_odontotermitis(DQ453129)	3	0	5	0	21	0	47	2	4	17	0	4	0	7	0	0	0	0	0	0
Eisenbergiella Eisenbergiella_massiliensis(NR_144731.1)	0	0	1	0	14	0	3	0	0	5	0	0	2	41	0	1	28	0	0	0
Clostridium_XlVa Clostridium_hylemonae(AB023973)	0	0	1	15	212	0	0	0	0	44	0	0	1	0	0	2	93	0	0	0
Holdemania Holdemania_filiformis(Y11466)	11	2	0	0	2	0	0	1	8	0	0	11	1	0	0	1	38	26	5	13
Murimonas Lachnospiraceae_bacterium(KC311366)	8	10	20	22	26	8	2	2	2	11	13	3	29	3	0	20	14	12	8	1
Vibrio Vibrio_metoecus(KJ647312)	6	11	3	35	36	3	11	12	20	39	3	10	3	7	32	5	2	7	16	7
Prevotella Prevotella_histicola(EU126661)	0	0	0	0	1	173	0	0	0	0	376	0	0	0	0	0	0	2	0	0
Lachnospiracea_incertae_sedis Eubacterium_ramulus(L34623)	0	9	7	1	66	18	0	0	0	77	27	0	18	0	0	24	1	0	0	0
Pseudoflavonifractor Pseudoflavonifractor_capillosus(AY136666)	3	1	11	1	9	7	4	6	7	3	7	5	17	3	1	19	2	13	6	12
Buttiauxella Buttiauxella_gaviniae(AJ233403)	1	7	3	3	82	6	8	0	1	81	9	4	1	8	43	0	0	1	2	0
Clostridium_XlVa Clostridium_scindens(AF262238)	0	0	15	3	12	2	7	1	3	1	2	0	14	18	0	2	31	1	1	0
Butyrivibrio Butyrivibrio_proteoclasticus(U37378)	1	0	0	0	242	0	0	0	0	52	6	0	10	0	0	4	0	0	0	0
Anaerotruncus Phocea_massiliensis(NR_144748.1)	1	17	3	2	4	0	8	5	0	0	0	3	30	8	0	22	69	1	0	0
Bacteroides Bacteroides_caecimuris(NR_144606.1)	26	3	41	2	8	2	7	12	29	0	1	19	0	4	12	1	22	50	36	22
Prevotella Prevotella_saccharolytica(FJ825149)	8	9	13	8	13	25	16	13	16	2	11	21	12	12	4	12	15	17	27	1
Aeromonas Aeromonas_salmonicida(AJ009859)	2	8	1	6	48	1	9	0	1	59	5	4	2	14	54	1	1	2	8	0
Peptococcus Peptococcus_niger(X55797)	0	0	31	2	0	14	0	2	0	0	63	1	3	0	0	3	0	2	0	0
Photorhabdus Photorhabdus_sp.(HQ142626)	8	2	1	37	42	6	10	8	20	33	5	13	7	6	2	3	4	17	15	8
Photorhabdus Photorhabdus_asymbiotica(AY280572)	20	4	4	35	16	0	3	6	23	2	2	22	9	2	6	10	2	23	29	8
Klebsiella Klebsiella_pneumoniae(X87276)	1	15	5	0	2	0	3	1	1	9	3	0	0	0	92	0	0	0	1	0
Kosakonia Kosakonia_sacchari(JQ001784)	5	1	10	64	14	0	5	4	20	2	2	11	7	4	2	7	4	27	15	14
Citrobacter Citrobacter_freundii(AJ233408)	22	0	29	0	95	0	1	4	31	26	0	52	1	3	0	0	0	3	26	2
Cloacibacillus Cloacibacillus_evryensis(CU463952)	0	11	3	0	0	0	0	91	0	0	0	0	13	0	0	28	0	0	0	0
Lactonifactor Lactonifactor_longoviformis(DQ100449)	2	0	4	5	6	0	2	0	3	3	2	6	4	0	0	1	334	0	4	0
Klebsiella Klebsiella_pneumoniae(AF130982)	0	6	0	0	2	1	2	1	0	2	1	1	0	1	60	0	0	0	0	0
Acidaminobacter Acidaminobacter_hydrogenoformans(AF016691)	0	0	0	0	3	0	0	15	0	0	0	0	0	0	0	1	0	0	0	0
Arcobacter Arcobacter_butzleri(AY621116)	0	0	0	0	0	0	0	475	0	0	0	1	0	0	0	0	0	0	0	0
Haemophilus Haemophilus_parainfluenzae(AY362908)	16	0	0	0	0	96	12	3	7	0	13	42	0	59	0	0	0	12	3	3
Ethanoligenens Ethanoligenens_harbinense(AY295777)	8	239	0	1	6	3	4	19	2	0	15	5	1	2	0	6	11	0	6	0
Asaccharobacter Asaccharobacter_celatus(AB266102)	28	0	22	0	3	6	0	0	6	1	6	49	12	0	0	8	56	0	8	0
Bacteroides Bacteroides_coprophilus(AB260026)	0	3	2	3	0	231	10	0	1	0	150	5	4	2	0	1	1	0	0	0
Lachnospira Lachnospira_multipara(FR733699)	1	1	2	21	22	6	6	0	0	9	1	3	8	5	0	6	3	1	1	0
Butyricimonas Gabonibacter_massiliensis(NR_146820.1)	1	59	0	0	0	0	2	2	2	1	0	1	0	1	0	0	1	1	0	0
Sandaracinus Sandaracinus_amylolyticus(HQ540311)	3	10	11	5	8	10	11	23	15	3	8	17	11	7	8	2	11	4	20	0
Blautia Blautia_hydrogenotrophica(X95624)	0	4	7	63	11	1	3	3	2	7	2	2	18	0	1	16	4	2	1	0
Bacteroides Bacteroides_intestinalis(AB214328)	0	37	6	0	0	2	5	3	1	2	2	1	12	0	1	7	11	1	1	1
Anaerovorax Casaltella_massiliensis(NR_133037.1)	0	1	2	2	2	2	0	110	0	1	2	0	2	0	0	0	0	0	0	0
Romboutsia Clostridium_sp.(KF443808)	0	2	3	0	0	0	21	0	0	0	0	0	0	2	0	0	14	0	0	0
Enterococcus Enterococcus_faecalis(AB012212)	0	0	0	0	0	0	0	0	0	0	0	0	0	0	0	0	0	0	0	0
Bacteroides Bacteroides_ihuae(NR_147391.1)	3	0	1	0	3	0	6	0	1	0	0	4	0	7	0	1	347	0	6	2
Erysipelotrichaceae_incertae_sedis Longicatena_caecimuris(NR_144614.1)	0	0	0	0	0	0	0	1	0	0	0	2	1	4	0	0	69	0	0	0
Salmonella Salmonella_enterica(EU014680)	0	1	4	0	104	3	9	0	1	86	7	3	0	2	9	0	0	0	0	0
Clostridium_XlVa Cuneatibacter_caecimuris(NR_144608.1)	3	6	2	16	14	5	3	31	5	5	9	4	26	5	0	15	8	4	8	2
Megasphaera Caecibacter_massiliensis(NR_147376.1)	0	382	2	8	0	6	0	0	1	0	2	0	0	1	0	0	0	2	2	0
Saccharofermentans Saccharofermentans_acetigenes(AY949857)	1	11	3	0	115	0	0	52	1	13	1	0	0	0	0	0	0	1	0	0
Halochromatium Halochromatium_salexigens(X98597)	3	4	0	18	32	6	10	1	5	20	6	5	4	4	11	6	5	8	7	3
Bacteroides Bacteroides_paurosaccharolyticus(AB298727)	3	6	102	1	1	6	26	2	3	0	5	2	10	14	0	5	1	0	4	0
Eubacterium Eubacterium_pyruvativorans(AJ310135)	3	0	3	0	3	0	1	4	3	0	5	6	126	1	0	29	0	0	1	0
Eggerthella Raoultibacter_massiliensis(NR_144751.1)	0	1	15	0	0	3	0	90	1	0	8	2	17	0	0	40	0	0	3	0
Hydrogenibacillus Bacillus_schlegelii(AB042060)	0	5	6	1	1	0	0	12	0	0	0	0	10	0	0	7	2	0	0	0
Bulleidia Bulleidia_extructa(AF220064)	0	0	1	2	18	1	2	0	0	0	1	0	1	0	0	0	1	105	1	61
Desulfovibrio Desulfovibrio_desulfuricans(AF192153)	0	0	35	0	0	0	0	0	0	0	0	0	24	0	0	27	0	0	0	0
Granulicatella Granulicatella_adiacens(D50540)	1	1	0	6	1	0	28	5	1	0	4	4	0	13	0	0	1	1	2	0
Negativicoccus Negativicoccus_succinicivorans(FJ715930)	13	0	0	5	5	0	1	0	8	0	0	30	1	0	1	0	0	27	18	10
Sutterella Sutterella_parvirubra(AB300989)	0	0	0	0	0	1	4	0	0	0	0	0	1	2	0	3	255	0	0	0
Micromonospora Micromonospora_rifamycinica(AY561829)	5	3	3	8	19	5	3	5	8	7	8	5	11	5	20	4	3	7	12	5
Streptophyta Draba_nemorosa(AP009373)	0	0	0	0	0	46	0	0	0	0	318	0	1	0	0	0	0	0	0	0
Bacteroides Bacteroides_oleiciplenus(AB490803)	6	16	8	0	1	3	10	3	6	0	5	12	2	10	2	3	8	1	10	0
Acholeplasma Acholeplasma_parvum(AY538170)	0	0	0	0	0	0	0	340	1	1	0	0	0	0	0	1	1	0	2	1
Bacteroides Bacteroides_stercorirosoris(AB574481)	1	40	4	1	0	2	10	2	4	0	2	3	8	12	1	7	7	0	15	0
Pectobacterium Serratia_fonticola(NR_121793.1)	0	4	3	0	34	1	3	1	0	46	5	1	1	2	43	1	0	2	0	0
Leptolinea Leptolinea_tardivitalis(AB109438)	0	0	8	0	0	8	0	123	0	0	27	0	16	0	0	28	0	0	0	0
Mucinivorans Mucinivorans_hirudinis(HG934468)	23	4	29	1	2	4	4	6	14	0	2	46	5	4	1	13	1	1	35	0
Blautia Blautia_producta(NR_115507.1)	0	2	4	18	14	7	3	6	1	12	2	3	15	1	0	14	6	2	5	1
Christensenella Christensenella_minuta(AB490809)	6	8	0	2	0	4	0	24	6	0	11	18	0	29	0	5	35	0	5	0
Sporobacter Sporobacter_termitidis(Z49863)	7	1	3	0	1	5	0	9	3	1	1	6	18	2	0	11	0	1	5	0
Streptococcus Streptococcus_gordonii(AF003931)	3	11	0	0	1	0	0	4	0	0	0	8	1	0	0	0	2	1	4	0
Ruminococcus Ruminococcus_gauvreauii(EF529620)	13	1	9	13	10	0	1	1	14	5	7	11	5	1	0	1	4	8	4	6
Photorhabdus Photorhabdus_asymbiotica(Z76755)	7	0	5	43	15	1	2	2	9	10	1	7	3	3	1	6	2	20	7	3
Vibrio Vibrio_mediterranei(X74710)	2	4	3	10	22	2	15	4	9	15	4	4	2	2	18	5	0	9	8	1
Hespellia Hespellia_porcina(AF445239)	2	2	6	1	17	0	0	0	1	9	2	2	4	1	0	6	76	1	0	0
Proteus Proteus_mirabilis(DQ885256)	36	2	0	6	8	1	1	0	25	2	1	16	0	1	3	1	0	1	49	1
Clostridium_III Clostridium_alkalicellulosi(AY959944)	0	0	1	0	1	4	1	0	2	1	0	0	1	0	1	1	0	0	0	0
Pyramidobacter Pyramidobacter_piscolens(EU309492)	1	15	2	6	9	0	4	0	3	2	0	2	1	7	3	0	0	1	1	2
Coprobacillus Massiliomicrobiota_timonensis(NR_144738.1)	8	0	1	4	5	0	0	1	3	0	2	9	0	0	0	5	14	6	4	2
Sutterella Sutturella_timonensis(NR_147402.1)	0	1	0	0	0	2	9	0	0	0	0	0	0	8	0	0	0	0	0	0
Ercella Ruminococcaceae_bacterium(HG003571)	3	4	8	0	4	4	1	2	3	0	5	3	10	0	0	1	2	0	5	0
Adlercreutzia Adlercreutzia_equolifaciens(AB306661)	0	0	1	0	25	0	0	1	0	4	0	0	0	0	0	1	195	0	2	0
Butyricimonas Butyricimonas_synergistica(AB443948)	2	27	0	0	1	0	2	19	1	0	1	3	0	1	1	1	0	2	4	0
Faecalitalea Faecalibaculum_rodentium(NR_146011.1)	1	0	4	3	10	2	1	12	12	0	4	3	4	3	1	1	1	79	7	21
Clostridium_XlVa Muricomes_intestini(NR_144617.1)	2	2	10	71	1	0	0	0	5	0	3	10	2	13	0	0	3	2	3	0
Anaerovibrio Anaerovibrio_lipolyticus(AB034191)	0	6	1	3	0	0	0	218	1	1	2	0	0	1	2	0	0	0	0	0
Streptophyta Nandina_domestica(DQ923117)	0	0	0	0	0	0	0	1	0	0	8	0	0	0	0	0	0	0	0	0
Clostridium_IV Caproiciproducens_galactitolivorans(NR_145929.1)	0	66	5	2	4	1	0	18	0	0	1	2	3	0	0	4	0	0	0	0
Ruminococcus Ruminococcus_champanellensis(AJ515913)	0	0	0	0	1	0	1	2	0	0	0	0	4	0	0	2	0	0	0	0
Halomonas Halomonas_ilicicola(EU218533)	1	2	3	10	27	1	4	6	2	15	2	4	4	3	17	2	6	1	6	4
Nautilia Nautilia_nitratireducens(FJ532475)	1	0	0	0	0	0	0	161	1	0	0	0	1	0	0	0	0	0	1	0
Halothermothrix Halothermothrix_orenii(L22016)	3	1	1	13	12	6	11	11	3	4	7	6	4	10	0	4	8	11	8	1
Clostridium_XlVb Clostridium_colinum(X76748)	0	1	0	7	5	1	5	14	2	2	0	2	3	3	3	4	1	5	2	1
Enterobacter Enterobacter_massiliensis(JN657217)	0	3	1	0	3	1	0	0	0	5	0	1	0	0	62	0	0	0	0	0
Parabacteroides Parabacteroides_chinchillae(AB574482)	0	3	6	0	0	3	3	0	0	0	2	2	1	2	1	2	2	0	4	1
Bacteroides Bacteroides_barnesiae(AB253726)	0	4	2	2	1	3	19	1	0	0	3	0	11	16	1	11	1	0	2	0
Lachnospiracea_incertae_sedis Frisingicoccus_caecimuris(NR_144612.1)	1	0	1	4	7	1	1	3	1	0	1	4	8	1	1	5	10	1	4	1
Lachnospiracea_incertae_sedis Eubacterium_oxidoreducens(NR_104737.1)	0	0	2	13	5	13	3	2	3	5	7	1	15	1	0	11	6	1	5	0
Rothia Rothia_mucilaginosa(X87758)	19	10	1	4	1	1	5	2	4	1	6	21	0	1	0	0	27	14	8	8
Hydrogenoanaerobacterium Hydrogenoanaerobacterium_saccharovorans(EU158190)	13	11	0	1	13	0	0	0	5	3	0	4	4	1	0	3	5	1	6	0
Prevotella Prevotella_oulorum(L16472)	0	0	0	0	0	47	0	0	0	1	136	0	0	0	0	0	0	0	0	1
Stomatobaculum Stomatobaculum_longum(HM120209)	0	2	0	13	7	0	2	4	2	1	0	1	8	0	7	14	14	3	5	3
Megamonas Megamonas_hypermegale(AJ420107)	0	0	0	0	9	2	12	2	0	0	0	2	2	71	0	1	0	3	3	0
Actinomyces Actinomyces_odontolyticus(AJ234040)	5	6	0	6	3	0	1	22	0	0	0	11	0	0	0	4	5	9	1	2
Odoribacter Odoribacter_laneus(AB490805)	1	125	2	0	0	5	2	9	1	0	2	0	0	1	0	0	7	0	1	0
Bacteroides Bacteroides_gallinarum(AB253732)	8	4	5	0	5	2	8	2	6	0	1	11	15	9	6	8	7	1	15	0
Gemella Gemella_asaccharolytica(EU427463)	4	2	0	5	8	5	1	108	0	2	3	2	7	2	0	7	2	3	5	0
Natranaerovirga Natranaerovirga_pectinivora(GQ922846)	0	0	7	1	4	6	1	3	1	0	5	0	8	2	1	4	11	0	0	1
Orientia Orientia_tsutsugamushi(D38623)	2	2	4	2	14	4	17	5	3	1	20	0	5	7	6	3	5	5	5	0
Anaerotruncus Anaerotruncus_rubiinfantis(NR_147398.1)	0	4	0	0	0	0	0	5	0	0	0	0	5	0	0	12	1	0	1	0
Enterobacter Phytobacter_diazotrophicus(NR_115869.1)	0	5	2	1	3	0	2	0	1	3	0	1	0	0	41	0	1	0	0	0
Natranaerovirga Natranaerovirga_hydrolytica(GQ863487)	0	1	1	2	5	0	2	4	3	2	0	2	3	4	0	1	3	1	4	0
Oscillibacter Oscillibacter_valericigenes(AB238598)	5	1	10	2	1	4	1	3	4	1	4	3	15	0	0	15	3	2	7	2
Pseudopedobacter Pseudopedobacter_saltans(CP002545)	0	11	1	1	3	35	2	3	0	0	30	0	3	0	2	0	1	1	3	0
Veillonella Veillonella_caviae(AY355140)	0	0	0	0	3	0	1	3	0	0	0	0	0	13	0	0	0	39	0	6
Samsonia Samsonia_erythrinae(AF273037)	0	5	1	1	3	0	1	0	1	2	0	3	0	1	39	0	0	0	0	0
Anaerostipes Anaerostipes_caccae(AJ270487)	5	0	9	25	2	0	1	1	0	0	0	4	0	0	0	1	5	0	10	0
Slackia Slackia_piriformis(AB490806)	0	0	0	0	61	0	1	0	0	9	0	0	12	0	0	17	0	0	1	0
Dysgonomonas Dysgonomonas_alginatilytica(NR_137388.1)	3	9	5	3	0	9	5	4	5	4	3	6	15	3	0	6	1	3	8	1
Jonquetella Jonquetella_anthropi(EF436500)	0	0	2	0	0	0	0	2	0	1	2	0	1	0	0	1	0	0	0	0
Campylobacter Campylobacter_canadensis(EF621894)	4	3	2	7	2	3	10	7	4	4	4	4	9	6	3	1	6	8	7	2
Ruminococcus Ruminococcus_flavefaciens(L76603)	0	6	3	10	18	2	4	5	2	3	1	3	2	2	0	7	6	2	4	0
Prevotella Prevotella_loescheii(AY836508)	3	2	3	1	5	14	5	19	4	1	7	8	11	5	1	3	4	1	6	1
Dialister Dialister_pneumosintes(X82500)	5	0	0	0	0	1	0	6	0	0	2	15	0	0	0	0	0	13	7	6
Proteiniborus Proteiniborus_ethanoligenes(EF116488)	0	0	0	2	0	0	1	177	0	0	0	0	3	1	0	0	2	3	0	0
Pleomorphobacterium Pleomorphobacterium_xiamenense(HQ709062)	0	0	0	0	0	14	2	0	0	1	178	0	1	0	0	0	0	0	0	0
Parvimonas Parvimonas_micra(AY323523)	11	0	2	0	1	0	0	106	2	0	0	8	0	0	0	0	0	0	10	0
Mycobacterium Mycobacterium_chitae(X55603)	4	2	3	6	15	1	3	7	4	10	2	8	3	1	6	1	1	2	5	2
Coprobacter Coprobacter_secundus(NR_145883.1)	0	0	0	0	0	0	0	1	0	0	0	0	0	0	0	0	0	0	0	0
Pectobacterium Pectobacterium_carotovorum(NR_125539.1)	0	3	2	0	8	0	0	0	0	5	0	0	0	0	35	0	0	0	0	0
Porphyromonas Porphyromonas_gingivicanis(GU233445)	5	1	7	2	8	10	3	5	11	1	1	8	2	2	6	0	4	0	6	2
Defluviitalea Defluviitalea_saccharophila(HQ020487)	2	0	12	1	2	0	0	4	1	5	0	10	9	1	0	2	3	1	6	0
Clostridium_IV Clostridium_merdae(NR_147400.1)	1	7	3	7	15	3	2	2	4	6	1	1	1	4	2	2	1	4	1	0
Lachnospiracea_incertae_sedis Lachnospira_pectinoschiza(NR_118667.1)	5	0	0	0	43	0	0	0	3	4	0	11	31	0	0	7	0	0	3	0
Clostridium_IV Clostridium_cellulosi(L09177)	6	3	1	0	3	1	0	0	10	0	2	6	9	1	0	11	2	0	8	0
Porphyromonas Porphyromonas_circumdentaria(L26102)	1	13	6	2	3	2	7	2	6	0	3	7	6	3	1	2	4	2	7	0
Erwinia Erwinia_iniecta(NR_137333.1)	2	1	5	9	10	1	3	1	6	2	1	6	5	2	1	4	0	8	1	2
Acetitomaculum Acetitomaculum_ruminis(M59083)	1	0	5	2	4	1	1	1	2	0	8	2	19	0	0	13	2	3	5	1
Alkalibacter Alkalibacter_saccharofermentans(AY312403)	0	0	0	17	7	2	4	2	0	0	0	0	5	8	0	1	2	0	1	0
Xenorhabdus Xenorhabdus_indica(AM040494)	4	2	1	11	16	1	1	1	6	16	0	3	2	2	12	1	1	8	4	2
Enterobacter Escherichia_vulneris(NR_041927.1)	0	1	0	0	21	2	3	0	0	29	5	0	0	0	6	0	0	0	0	0
Bacteroides Bacteroides_mediterraneensis(NR_144744.1)	3	2	8	1	2	7	7	8	12	1	8	10	3	6	1	2	6	0	11	1
Eubacterium Eubacterium_callanderi(X96961)	1	6	0	2	4	0	0	35	1	4	0	3	0	0	0	0	70	0	8	0
Howardella Howardella_ureilytica(DQ925472)	1	17	1	2	6	5	3	29	0	2	1	1	5	2	5	2	2	1	2	0
Acetivibrio Acetivibrio_cellulolyticus(L35516)	4	3	1	1	1	0	0	0	2	0	1	2	6	0	0	5	0	0	1	0
Clostridium_XII Clostridium_purinilyticum(FR749894)	0	0	4	0	1	0	0	9	0	0	0	0	11	0	0	4	0	0	0	0
Megamonas Megamonas_rupellensis(EU346729)	0	0	0	0	16	0	11	0	0	0	0	0	0	48	0	0	0	0	0	0
Mitsuokella Mitsuokella_jalaludinii(AF479674)	0	0	0	0	0	56	0	0	0	0	113	0	0	0	0	0	0	0	0	0
Gemella Gemella_sanguinis(Y13364)	0	0	0	11	3	0	0	5	0	0	0	0	0	0	0	0	3	0	0	0
Enterococcus Enterococcus_raffinosus(Y18296)	0	0	0	0	0	0	0	0	0	0	0	0	0	0	0	0	0	0	0	0
Prevotella Prevotella_fusca(FJ545433)	0	0	0	0	12	68	0	2	1	0	57	1	0	0	0	0	0	0	0	0
Streptococcus Streptococcus_lactarius(GU045364)	0	0	0	0	0	0	3	0	0	0	0	0	0	7	0	0	0	0	0	0
Alishewanella Alishewanella_fetalis(AF144407)	1	4	1	7	7	2	5	7	0	11	2	1	7	5	5	2	1	3	5	0
Pantoea Pantoea_eucalypti(EF688009)	0	0	0	0	53	1	1	0	0	43	0	0	0	2	3	0	0	0	0	0
Prevotella Prevotella_shahii(AB108825)	0	0	0	1	2	27	0	0	1	0	35	1	0	0	1	1	6	0	0	0
Salmonella Salmonella_bongori(NR_074888.1)	0	0	2	0	16	1	7	1	0	11	1	0	0	1	0	0	0	0	0	0
Brenneria Brenneria_sp.(KJ632518)	2	2	0	7	11	0	7	3	4	8	1	3	6	4	7	0	1	0	6	2
Cloacibacillus Cloacibacillus_porcorum(JQ809697)	0	0	0	0	0	0	0	151	0	0	0	0	0	0	0	0	0	0	0	0
Brachyspira Brachyspira_aalborgi(Z22781)	0	0	0	0	0	0	0	0	0	0	0	0	0	0	0	0	162	0	0	0
Clostridium_III Clostridium_sufflavum(AB267266)	1	0	0	0	14	0	0	0	0	3	1	0	2	0	0	0	0	0	1	0
Xenorhabdus Xenorhabdus_ishibashii(GQ149086)	1	0	1	17	6	0	1	3	6	0	1	6	3	1	0	4	1	7	9	2
Collinsella Collinsella_tanakaei(AB490807)	0	13	7	5	12	3	2	2	0	2	2	0	6	1	0	7	12	0	1	0
Pantoea Pantoea_septica(EU216734)	0	0	0	0	32	1	3	0	0	37	1	1	0	2	1	0	0	0	0	0
Erwinia Erwinia_toletana(FR870447)	1	0	0	3	14	1	5	0	0	19	1	1	2	1	8	0	0	2	1	0
Alloprevotella Alloprevotella_rava(JQ039189)	0	0	1	0	0	64	0	3	1	0	71	1	1	0	1	0	0	0	2	0
Streptococcus Streptococcus_sobrinus(AY188349)	2	1	0	0	1	1	0	0	2	1	0	2	15	0	0	12	0	2	0	0
Lachnospiracea_incertae_sedis Eubacterium_xylanophilum(L34628)	0	0	2	5	7	2	1	2	1	1	4	0	13	0	0	11	6	0	1	2
BRC1_genera_incertae_sedis uncultured_candidate(AY114315)	0	0	5	0	0	12	0	0	0	0	11	0	12	0	0	10	0	0	3	0
Proteocatella Proteocatella_sphenisci(AF450134)	0	1	4	8	4	5	1	9	0	0	6	1	9	3	5	4	1	6	1	0
Gp10 uncultured_Acidobacteria(AB116477)	1	3	3	5	6	3	1	5	4	1	0	4	7	4	3	1	2	4	5	0
Tannerella Tannerella_forsythia(AB035460)	2	1	7	0	0	3	1	1	2	1	8	1	1	4	2	5	4	0	2	1
Lactobacillus Lactobacillus_kitasatonis(AB107638)	0	0	0	0	4	0	0	3	0	0	0	1	0	0	0	0	0	32	1	8
Longilinea Longilinea_arvoryzae(AB243673)	0	0	0	1	0	0	0	144	0	0	0	0	0	0	0	0	0	0	0	0
Shimwellia Shimwellia_blattae(FJ267520)	0	0	1	0	49	0	2	0	0	37	3	0	0	0	0	0	0	0	1	0
Zobellia Zobellia_laminariae(AB121975)	2	6	1	0	6	4	0	2	6	1	7	5	4	1	1	3	4	8	4	1
Bacteroides Bacteroides_graminisolvens(AB363973)	3	4	1	0	1	8	4	0	3	0	7	4	5	5	1	4	2	1	6	0
Clostridium_III Clostridium_straminisolvens(AB125279)	1	3	1	1	2	2	3	2	1	2	5	1	9	3	0	4	0	0	1	1
Collinsella Collinsella_bouchesdurhonensis(NR_147379.1)	0	3	3	2	3	1	2	2	0	1	1	0	0	0	0	0	36	0	0	0
Mycoplasma Mycoplasma_conjunctivae(U44770)	0	0	0	0	0	0	1	123	0	0	0	0	0	0	0	1	1	4	0	2
Rikenella Millionella_massiliensis(NR_147368.1)	4	2	10	0	2	0	0	2	8	0	2	11	6	0	0	10	3	0	9	1
Desulfovibrio Desulfovibrio_simplex(FR733678)	0	35	0	0	0	0	0	34	0	0	0	0	0	6	0	0	0	0	0	0
Clostridium_XlVa Clostridium_polysaccharolyticum(X77839)	0	0	1	1	0	0	0	2	0	1	2	4	2	1	1	0	1	0	1	1
Shewanella Shewanella_basaltis(EU143361)	0	4	3	4	10	0	0	2	3	4	1	0	0	0	13	0	0	1	2	0
Citrobacter Citrobacter_youngae(AB273741)	1	1	5	3	20	1	1	1	0	12	1	0	1	3	3	1	0	0	0	0
Hahella Hahella_chejuensis(CP000155)	0	1	0	5	12	1	2	1	0	11	2	0	0	2	5	0	0	0	5	0
Pyramidobacter Rarimicrobium_hominis(NR_145666.1)	2	0	0	4	7	1	2	11	2	4	0	2	1	2	9	1	3	4	4	1
Bacteroides Bacteroides_helcogenes(AB200227)	3	5	1	1	1	0	4	1	2	0	2	4	7	5	3	2	0	1	4	0
Arthrobacter Arthrobacter_phenanthrenivorans(AM176541)	0	1	4	4	7	3	4	3	7	5	5	3	7	1	5	0	1	0	5	0
Prevotella Prevotella_bivia(L16475)	2	0	3	0	2	9	4	7	3	1	26	1	1	2	3	0	0	3	5	4
Bacteroides Bacteroides_coprosuis(AF319778)	1	3	1	1	0	4	6	3	4	0	1	6	3	2	1	3	3	4	5	2
Barnesiella Barnesiella_viscericola(AB267809)	0	3	1	0	0	1	1	31	1	0	1	0	1	3	0	1	0	0	3	1
Bacteroides Bacteroides_reticulotermitis(AB692943)	6	1	5	0	1	1	3	1	3	0	1	5	6	3	0	1	5	8	10	2
Dialister Dialister_micraerophilus(AF473837)	1	0	1	5	4	1	2	8	1	1	0	0	0	4	1	1	0	14	0	3
Clostridium_sensu_stricto Clostridium_quinii(X76745)	0	0	0	1	5	0	0	6	1	4	0	0	0	0	0	0	0	1	0	0
Klebsiella Klebsiella_oxytoca(AF129440)	0	0	1	1	2	0	12	0	0	4	0	1	0	24	1	0	0	1	1	0
Lactobacillus Lactobacillus_delbrueckii(CR954253)	0	0	0	0	0	0	0	1	0	0	0	1	0	0	0	0	0	0	0	0
Bacteroides Bacteroides_caecigallinarum(NR_145844.1)	1	5	1	1	2	2	3	0	1	0	1	3	2	1	1	1	24	1	2	0
Anaerosphaera Fenollaria_massiliensis(NR_133038.1)	5	0	0	1	0	0	0	86	0	0	0	0	0	0	2	1	0	0	1	0
Natroniella Natroniella_sulfidigena(GU452711)	0	2	4	9	2	4	6	3	2	0	4	0	6	3	0	2	0	8	0	2
Cedecea Cedecea_davisae(AF493976)	0	2	0	2	4	0	1	1	1	0	0	1	0	1	22	0	1	1	0	0
Thermovirga Thermovirga_lienii(DQ071273)	0	0	0	0	1	1	0	12	0	0	0	1	7	0	0	8	0	0	0	0
Slackia Slackia_equolifaciens(EU377663)	0	0	0	0	3	0	0	9	0	1	0	0	0	0	0	0	15	0	0	0
Hafnia Obesumbacterium_proteus(AJ233422)	0	0	0	0	0	0	7	0	0	0	0	0	0	36	0	0	0	0	0	0
Eubacterium Aminicella_lysinilytica(NR_134694.1)	1	0	1	7	5	3	2	11	1	1	2	1	6	1	0	1	2	3	4	0
Desulfovibrio Desulfovibrio_cuneatus(X99501)	2	1	2	1	8	2	4	3	1	3	1	3	0	0	6	2	5	0	8	3
Slackia Slackia_faecicanis(AJ608686)	0	0	0	0	0	0	9	0	0	0	0	0	0	26	0	0	0	0	0	0
Saccharibacteria_genera_incertae_sedis TM7_phylum(AF385520)	4	0	0	10	0	0	0	4	0	0	0	0	0	0	1	0	4	5	1	5
Thiohalocapsa Thiohalocapsa_marina(AM491592)	1	2	0	4	12	0	2	1	0	4	0	2	2	4	4	1	0	2	4	1
Allobaculum Allobaculum_stercoricanis(AJ417075)	1	1	2	3	3	1	4	6	12	1	0	2	1	0	3	0	1	8	2	3
Streptococcus Streptococcus_constellatus(JN787160)	0	7	4	1	0	2	7	2	3	2	0	10	0	0	0	0	1	1	0	0
Erwinia Erwinia_papayae(AY131237)	0	0	0	5	10	1	4	0	3	13	0	0	1	10	0	0	0	2	0	0
Falsiporphyromonas Porphyromonadaceae_bacterium(HF969314)	0	3	3	1	2	4	4	6	6	0	0	2	3	1	0	1	10	1	7	0
Streptophyta Dioscorea_elephantipes(EF380353)	0	3	6	0	0	16	0	0	0	0	74	0	1	0	0	0	0	0	0	0
Bacteroides Bacteroides_salanitronis(AB253731)	0	3	1	0	0	9	1	1	4	0	16	2	3	2	1	3	0	0	4	0
Zobellella Zobellella_denitrificans(DQ195675)	3	3	1	3	7	0	0	2	1	11	1	2	0	2	3	1	0	1	1	0
Sporosalibacterium Senegalia_massiliensis(NR_144733.1)	1	1	1	1	4	0	2	3	1	1	5	2	10	1	1	1	1	2	2	0
Collinsella Collinsella_aerofaciens(AB011816)	0	2	2	6	5	0	3	2	0	0	0	0	5	1	0	5	6	0	0	0
Clostridium_XlVa Clostridium_asparagiforme(AJ582080)	0	0	1	1	13	0	1	0	0	3	0	1	1	2	0	1	4	0	1	0
Vampirovibrio Vampirovibrio_chlorellavorus(HM038000)	0	0	0	0	0	0	1	94	0	0	1	0	1	0	0	0	0	0	0	0
Lactobacillus Lactobacillus_helveticus(AM113779)	1	0	0	0	2	1	0	1	4	3	1	9	0	0	0	0	0	8	6	2
Robinsoniella Robinsoniella_peoriensis(AF445285)	0	1	0	5	3	0	0	19	0	1	2	0	6	0	0	1	10	0	0	0
Clostridium_XlVa Anaerobium_acetethylicum(NR_137405.1)	0	3	0	0	8	0	0	0	0	2	0	0	2	0	0	1	21	0	1	0
Streptococcus Streptococcus_mutans(AY188348)	0	0	0	0	0	9	0	2	0	0	4	1	0	0	0	1	0	0	0	0
Erwinia Erwinia_tracheiphila(Y13250)	0	0	0	1	22	1	1	0	0	9	0	0	0	1	2	0	0	0	1	0
Algicola Algicola_bacteriolytica(D89929)	1	1	3	4	6	0	1	1	3	4	0	4	0	0	4	0	0	1	2	2
Phaseolibacter Phaseolibacter_flectens(AB021400)	1	1	0	3	12	0	4	0	0	15	0	1	1	6	2	0	0	1	0	0
Streptococcus Streptococcus_anginosus(AF104678)	0	2	0	0	0	0	0	15	0	0	0	0	0	0	0	0	0	0	0	0
Niabella Niabella_aurantiaca(DQ457019)	2	1	3	2	2	1	4	1	3	0	1	2	5	1	0	5	4	1	5	0
Serratia Serratia_ureilytica(AJ854062)	0	2	0	1	2	0	1	1	0	8	2	0	0	1	8	0	0	0	0	1
Lutispora Lutispora_thermophila(AB186360)	3	0	4	1	3	1	2	3	3	0	2	1	6	2	0	4	10	0	2	0
Oxalobacter Oxalobacter_formigenes(U49757)	0	30	0	0	0	0	0	0	0	0	0	0	0	0	1	0	0	0	0	0
Shuttleworthia Shuttleworthia_satelles(AF399956)	0	0	1	3	4	0	0	0	1	0	1	0	4	0	0	17	0	2	0	0
Clostridium_IV Acutalibacter_muris(NR_144605.1)	1	0	0	4	2	0	2	5	0	0	2	0	1	0	0	2	3	0	0	0
Catenovulum Catenovulum_maritimum(NR_146038.1)	0	1	1	2	12	0	3	1	0	9	0	0	1	1	6	1	0	0	1	0
Desulfovibrio Desulfovibrio_vulgaris(AF418179)	0	0	12	0	0	0	0	0	1	0	0	0	8	0	0	12	0	0	2	0
Eggerthella Eggerthella_sinensis(AY321958)	0	0	0	0	30	0	0	0	0	3	0	1	1	1	0	0	12	0	0	0
Actinotalea Thalassiella_azotivora(NR_146830.1)	2	1	0	1	1	0	1	2	3	2	0	4	2	2	2	1	2	3	3	0
Sodalis Enterobacteriaceae_bacterium(JX444565)	2	0	0	8	1	0	2	7	6	0	1	2	0	0	3	0	0	3	5	1
Fretibacterium Fretibacterium_fastidiosum(GQ149247)	0	0	2	0	1	2	1	63	0	0	3	0	1	0	0	3	0	0	0	0
Cetobacterium Cetobacterium_somerae(AJ438155)	0	0	0	3	0	0	12	0	0	1	0	0	0	2	3	0	2	0	0	0
Bacteroides Bacteroides_zoogleoformans(NR_113353.1)	0	5	3	0	0	1	5	1	3	0	2	2	6	2	0	2	12	0	6	0
Proteus Proteus_penneri(DQ885258)	1	2	1	2	6	0	0	0	0	15	1	0	0	0	7	0	0	0	1	0
Methanosphaera Methanosphaera_stadtmanae(CP000102)	0	0	0	0	0	0	0	87	0	0	0	0	0	0	0	0	0	0	0	0
Faecalitalea Eubacterium_cylindroides(L34617)	0	0	0	0	40	0	0	0	0	16	0	0	0	0	0	0	0	0	0	0
Streptophyta Aneura_mirabilis(EU043314)	0	0	0	0	0	11	0	0	0	0	70	0	0	0	0	0	0	0	0	0
Desulfosporomusa Desulfosporomusa_polytropa(AJ006606)	0	0	6	4	1	3	3	9	3	1	0	0	3	2	0	4	1	4	0	1
Sulfobacillus Sulfobacillus_thermotolerans(DQ124681)	1	0	1	9	6	1	1	4	1	1	1	1	2	0	3	0	0	2	3	0
Macellibacteroides Parabacteroides_chartae(JN029805)	1	10	1	0	4	2	3	4	4	0	1	3	0	2	1	1	2	0	3	0
Acetatifactor Acetatifactor_muris(HM989805)	0	1	0	1	3	5	4	4	2	0	0	0	1	3	1	2	1	1	2	1
Arthrobacter Arthrobacter_uratoxydans(X83410)	1	0	0	2	7	4	1	1	0	5	5	2	3	4	1	1	0	1	3	0
Eubacterium Eubacterium_sulci(AJ006963)	0	1	1	1	13	0	0	5	0	1	3	0	0	3	0	2	1	8	1	0
Gordonibacter Gordonibacter_faecihominis(KF785806)	1	0	1	1	0	0	0	0	0	0	0	0	0	0	0	0	0	0	2	0
Cronobacter Cronobacter_sakazakii(EF088379)	0	0	0	0	0	0	0	0	0	0	0	0	0	0	0	0	0	0	0	0
Fulvitalea Fulvitalea_axinellae(JN699063)	1	0	1	1	1	2	3	3	1	0	1	4	3	2	1	1	2	1	8	0
Acetobacterium Acetobacterium_fimetarium(X96959)	0	1	0	1	7	2	0	0	0	1	0	1	7	1	3	2	1	1	0	0
Slackia Slackia_exigua(AF101240)	0	3	2	3	10	0	1	3	0	3	0	1	0	2	0	2	1	0	0	0
Pseudomonas Pseudomonas_aeruginosa(HE978271)	0	0	0	0	14	0	0	67	0	0	0	0	0	0	0	0	0	0	0	0
Slackia Slackia_heliotrinireducens(AF101241)	0	6	2	5	10	0	2	2	0	3	0	0	2	2	0	1	0	0	0	0
Gp10 uncultured_soil(AY289397)	2	1	0	1	2	0	7	2	0	0	1	2	1	1	0	1	2	1	4	0
Thermicanus Thermicanus_aegyptius(AJ242495)	0	2	0	2	3	2	2	0	0	4	1	0	2	0	2	0	0	0	1	1
Thiocapsa Thiocapsa_marina(AF112998)	0	1	2	1	3	1	2	1	0	2	4	0	5	1	0	2	1	3	0	1
Enterorhabdus Enterorhabdus_mucosicola(AM747811)	0	1	0	0	0	0	0	0	0	0	0	0	0	0	0	0	0	0	0	0
Clostridium_XlVa Bariatricus_massiliensis(NR_144735.1)	1	5	0	3	1	2	4	0	0	0	3	1	1	3	0	2	11	0	0	0
Gordonibacter Gordonibacter_sp.(HG000667)	0	0	0	0	15	0	0	0	0	0	1	0	0	0	0	0	0	0	0	0
Blautia Blautia_stercoris(HM626177)	0	0	0	0	12	0	0	0	0	5	0	0	0	0	0	0	1	1	0	0
Bacteroides Bacteroides_luti(AB787271)	0	5	0	0	0	1	4	1	1	0	0	1	0	2	0	0	9	1	3	0
Bifidobacterium Bifidobacterium_asteroides(EF187235)	0	3	1	0	2	0	1	0	0	0	9	0	1	2	0	2	1	1	0	0
Gp15 uncultured_Acidobacteria(EF457357)	1	0	1	3	5	0	1	2	1	3	4	1	2	0	2	1	0	2	1	0
Gp15 uncultured_Acidobacteria(EF457473)	0	0	0	0	0	3	0	0	0	0	72	0	0	0	0	1	0	0	0	0
Selenomonas Selenomonas_sputigena(AF287793)	0	0	2	0	1	4	3	1	0	4	3	0	0	14	0	0	0	1	1	0
Lachnospiracea_incertae_sedis Eubacterium_cellulosolvens(X71860)	0	0	2	2	5	3	0	2	0	3	2	1	3	0	1	2	1	1	2	0
Acetanaerobacterium Acetanaerobacterium_elongatum(AY487928)	2	0	0	0	0	0	0	0	0	1	2	2	1	0	2	0	3	0	4	0
Enterobacter Enterobacter_cloacae(AJ251469)	0	0	0	0	10	0	7	0	0	12	0	1	0	0	0	0	0	0	0	0
Leuconostoc Leuconostoc_lactis(AB023968)	1	0	0	0	0	0	2	0	0	0	0	0	0	0	0	0	0	0	0	0
Fusobacterium Fusobacterium_periodonticum(NR_117839.1)	0	0	0	0	0	0	1	0	0	0	0	0	0	8	0	0	0	16	0	4
Raoultella Raoultella_terrigena(Y17658)	0	3	0	0	0	0	14	0	0	0	0	0	0	6	0	0	0	0	0	0
Klebsiella Klebsiella_alba(NR_132596.1)	0	2	1	1	9	0	0	0	0	8	2	0	0	0	2	0	0	0	0	0
Thermosyntropha Thermosyntropha_lipolytica(X99980)	0	2	1	5	1	2	2	1	1	1	1	1	2	0	0	1	3	1	2	0
Pragia Pragia_fontium(AJ233424)	2	1	0	2	3	0	1	2	2	7	0	1	0	1	9	2	0	0	0	1
Cronobacter Cronobacter_malonaticus(EF059881)	0	0	0	0	1	0	16	0	0	2	0	0	0	0	0	0	0	0	0	0
Clostridium_sensu_stricto Clostridium_swellfunianum(AB838978)	0	0	1	2	0	0	0	2	1	0	0	0	0	0	1	0	0	0	1	1
Lactobacillus Lactobacillus_acidophilus(AY773947)	4	0	0	0	0	0	0	0	0	0	0	5	0	0	0	0	0	8	7	4
Bifidobacterium Bifidobacterium_ruminantium(D86197)	0	1	2	0	2	1	0	0	0	0	3	0	4	2	0	1	0	0	0	0
Enterorhabdus Enterorhabdus_muris(NR_144609.1)	0	0	0	0	0	0	0	5	0	0	0	0	0	0	0	0	0	0	0	0
Saccharibacteria_genera_incertae_sedis TM7_phylum(AF385506)	0	0	0	4	2	1	1	1	1	1	0	1	0	2	0	1	1	7	9	4
Lactobacillus Lactobacillus_vaccinostercus(AJ621556)	7	0	1	0	1	0	0	0	8	0	0	16	0	0	0	0	0	0	20	0
Fusobacterium Fusobacterium_equinum(AJ295750)	0	0	0	0	0	0	5	0	0	0	0	0	0	0	0	0	0	0	1	0
Ardenticatena Ardenticatena_maritima(AB576167)	1	0	1	1	0	2	1	0	2	1	0	0	4	1	0	1	1	2	4	1
Klebsiella Klebsiella_singaporensis(AF250285)	1	1	1	0	1	0	2	0	0	5	0	1	0	1	11	0	0	0	0	0
Ruminobacter Ruminobacter_amylophilus(Y15992)	0	0	2	2	9	0	0	0	3	5	0	2	0	0	3	2	1	2	0	0
Oribacterium Oribacterium_sinus(AY323228)	0	0	0	6	12	0	1	1	0	8	0	1	3	2	0	0	2	0	0	1
Anaerofustis Anaerofustis_stercorihominis(AJ518871)	0	0	0	2	4	1	0	0	1	1	0	6	2	1	0	0	2	1	2	0
Clostridium_sensu_stricto Clostridium_chartatabidum(X71850)	0	1	0	0	1	0	2	2	1	0	0	3	0	5	0	0	0	1	2	1
Erwinia Erwinia_rhapontici(AJ233417)	0	1	0	0	10	0	0	0	0	11	1	1	0	0	2	0	0	0	0	0
Vitreoscilla Vitreoscilla_stercoraria(L06174)	3	0	1	3	6	0	1	1	1	3	2	1	0	0	0	1	0	1	2	0
Anaeroglobus Anaeroglobus_geminatus(AF338413)	0	0	0	42	0	2	0	0	0	0	4	0	0	0	0	0	0	0	0	0
Natroniella Natroniella_acetigena(X95817)	0	2	1	5	2	5	0	3	1	1	1	0	2	4	1	3	0	4	1	0
Amycolatopsis Amycolatopsis_methanolica(AJ249135)	1	0	0	2	2	1	2	0	5	1	0	1	1	0	4	0	3	0	2	0
Texcoconibacillus Bacillaceae_bacterium(JN571119)	0	2	2	2	1	0	1	0	2	0	3	3	2	1	0	0	1	1	0	0
Hahella Hahella_antarctica(EF495227)	0	1	1	3	0	1	6	1	0	0	4	1	3	4	0	2	0	0	1	1
Desulfovibrio Desulfovibrio_litoralis(X99504)	5	0	0	2	1	0	1	0	1	1	0	2	2	3	2	4	4	0	5	0
Flexibacter Flexibacter_roseolus(AB078062)	1	0	0	0	2	2	1	5	1	0	2	0	2	1	1	1	1	2	4	0
Desulfotomaculum Desulfotomaculum_sp.(JX183068)	0	0	0	1	1	5	1	0	0	0	5	0	1	0	1	1	0	0	0	0
Streptophyta Platanus_occidentalis(DQ923116)	0	0	0	0	0	7	0	0	0	0	50	0	0	0	0	0	1	0	0	0
Streptococcus Streptococcus_danieliae(GQ456229)	0	3	1	0	1	0	5	5	0	0	0	0	0	3	1	0	0	0	1	0
Gemella Gemella_haemolysans(L14326)	0	0	0	0	3	0	1	0	0	0	0	0	0	11	0	0	4	0	0	0
Lactobacillus Lactobacillus_graminis(AM113778)	0	0	0	0	0	0	0	0	0	0	0	0	0	0	0	0	0	0	0	0
Bacteroides Mediterranea_massiliensis(NR_144747.1)	2	1	0	0	0	1	1	0	0	0	2	1	3	6	1	2	2	0	3	0
Bacteroides Bacteroides_propionicifaciens(AB264625)	0	5	1	0	1	2	2	1	1	0	1	2	1	1	0	0	0	2	2	2
Streptococcus Streptococcus_sanguinis(AF003928)	0	0	0	0	4	0	2	1	0	3	0	5	0	0	0	0	2	2	0	0
Pantoea Pantoea_stewartii(U80208)	2	2	1	3	0	0	0	0	2	1	0	2	1	0	0	2	0	2	1	1
Erwinia Erwinia_psidii(JQ809696)	0	0	0	0	10	0	2	0	0	11	1	0	0	1	2	0	0	0	0	0
Prevotella Prevotella_dentalis(X81876)	0	0	0	0	0	1	0	0	0	0	0	0	0	0	0	0	0	0	0	0
Bacteroides Bacteroides_timonensis(NR_144704.1)	0	3	0	0	0	0	0	0	0	0	0	0	12	0	0	7	0	0	0	0
Serratia Serratia_marcescens(AJ233431)	1	1	1	2	2	0	1	1	1	1	0	0	1	1	0	1	1	2	2	1
Franconibacter Cronobacter_pulveris(DQ273684)	3	0	0	4	2	1	0	0	2	0	0	5	0	0	0	2	0	4	2	0
Clostridium_III Clostridium_clariflavum(AB186359)	0	0	1	1	2	1	2	3	0	1	0	1	1	0	0	0	2	1	4	1
Sporotomaculum Sporotomaculum_syntrophicum(AB076610)	0	0	0	0	0	0	0	57	0	0	0	0	1	0	0	0	0	0	0	0
Porphyromonas Porphyromonas_somerae(AY968205)	0	0	4	0	0	0	0	30	1	0	1	0	4	1	0	0	1	0	1	0
Clostridium_sensu_stricto Clostridium_sartagoforme(Y18175)	0	1	0	3	3	0	0	3	1	1	0	0	3	0	2	2	0	1	0	0
Bacteroides Bacteroides_heparinolyticus(NR_044633.1)	0	5	2	0	0	2	1	1	1	0	1	1	6	1	1	2	1	0	1	0
Streptococcus Streptococcus_pharyngis(NR_137219.1)	0	3	0	1	0	1	2	1	0	0	1	0	0	2	0	0	4	1	0	0
Clostridium_XlVa Herbinix_hemicellulosilytica(NR_136763.1)	0	0	0	5	1	0	1	3	2	0	0	2	4	0	1	2	0	0	1	0
Lactobacillus Lactobacillus_ruminis(AB326354)	0	0	29	0	0	0	0	0	0	0	0	0	0	0	0	0	0	0	0	0
Streptophyta Populus_alba(AP008956)	0	0	0	0	0	6	0	0	0	0	49	0	0	0	0	0	0	0	0	0
Anaerostipes Anaerostipes_sp.(JX273468)	0	0	0	1	0	0	0	1	1	0	0	1	1	0	0	6	1	0	0	1
Streptococcus Streptococcus_anginosus(JN787193)	1	0	0	0	0	4	0	2	0	0	7	2	0	0	0	0	0	0	0	0
Pseudobacteroides Pseudobacteroides_cellulosolvens(L35517)	0	0	1	3	1	0	0	1	1	1	2	0	0	0	0	5	2	1	0	0
Campylobacter Campylobacter_gracilis(DQ174168)	3	0	0	0	0	0	0	0	0	0	0	11	0	2	0	0	0	0	16	0
Moritella Moritella_japonica(D21224)	0	0	2	3	3	0	2	1	0	2	2	1	1	2	3	0	1	1	0	1
Pantoea Pantoea_stewartii(JN175332)	0	0	0	0	12	1	1	0	0	17	0	0	0	0	1	0	0	0	0	0
Thermomonospora Thermomonospora_curvata(NR_114409.1)	2	0	0	2	3	2	2	2	1	1	2	3	2	0	0	3	1	0	0	0
Lachnospiracea_incertae_sedis Eubacterium_uniforme(GU269550)	0	7	2	0	0	0	0	4	1	0	0	0	7	0	0	2	0	1	2	1
Rhodoglobus Rhodoglobus_vestalii(AJ459101)	0	1	0	0	3	1	2	0	1	2	1	0	2	2	2	0	1	7	2	1
Collinsella Collinsella_phocaeensis(NR_147399.1)	0	1	1	1	2	0	0	3	0	0	1	0	5	0	0	2	10	0	0	0
Lactobacillus Lactobacillus_brevis(M58810)	0	0	0	0	0	0	0	0	0	0	0	0	0	0	0	0	0	0	0	0
Pantoea Pantoea_wallisii(JF295057)	0	0	1	0	2	1	1	0	1	2	2	0	2	2	3	0	0	0	2	1
Coprobacillus Longibaculum_muris(NR_144615.1)	0	0	0	12	1	0	2	0	0	2	1	0	0	0	0	1	1	0	0	0
Clostridium_III Clostridium_thermosuccinogenes(Y18180)	0	0	0	2	5	0	0	6	2	0	2	0	0	0	1	2	0	2	0	0
Blautia Blautia_coccoides(AB571656)	0	0	2	0	0	0	2	0	0	0	0	0	1	0	0	0	15	0	0	0
Lactobacillus Lactobacillus_vaginalis(AF243177)	0	0	0	0	0	0	0	0	0	0	0	0	0	0	0	0	0	3	0	0
Mangroviflexus Mangroviflexus_xiamenensis(HQ697914)	3	2	3	0	0	0	2	1	1	0	1	8	1	0	0	0	3	1	4	0
Aminobacterium Aminobacterium_sp.(KJ159211)	1	0	3	0	1	1	0	3	0	0	3	0	3	0	0	1	1	2	3	0
Cronobacter Cronobacter_universalis(EF059877)	1	0	3	3	3	1	2	0	0	1	0	0	0	4	2	0	0	0	1	0
Dethiosulfatibacter Dethiosulfatibacter_aminovorans(AB218661)	0	0	0	0	0	0	1	34	0	0	0	0	0	0	0	1	0	0	0	0
Lactobacillus Lactobacillus_iners(Y16329)	0	0	0	0	3	0	3	2	0	1	1	3	1	0	1	0	1	3	1	0
Dialister Dialister_propionicifaciens(AY850119)	0	0	0	0	7	0	4	1	0	6	0	0	0	2	0	0	0	0	2	1
Holdemania Holdemania_massiliensis(NR_125628.1)	0	0	15	0	0	5	0	0	0	0	0	0	0	0	0	0	2	0	0	0
Bifidobacterium Bifidobacterium_ramosum(NR_137396.1)	2	0	0	0	2	0	0	0	0	0	0	3	0	0	0	0	0	6	4	0
Lachnoanaerobaculum Lachnoanaerobaculum_umeaense(FJ796700)	0	2	0	1	2	0	1	7	1	0	2	2	1	0	0	0	1	0	1	1
Prevotella Prevotella_micans(AF481228)	0	1	0	0	2	13	1	0	0	0	7	0	1	0	1	1	0	0	0	0
Prevotella Prevotella_disiens(L16483)	3	0	7	0	0	1	2	0	1	0	2	0	0	0	18	0	0	0	0	0
Clostridium_XlVa Clostridium_oroticum(NR_117131.1)	0	0	0	2	0	0	1	0	0	0	0	0	2	0	0	1	5	0	0	0
Oleispira Oleispira_antarctica(AJ426420)	0	1	0	1	3	0	0	0	2	1	0	3	1	0	2	2	0	0	3	1
Sporomusa Sporomusa_intestinalis(NR_132674.1)	0	0	2	0	0	2	3	0	0	0	3	0	3	4	0	3	0	0	0	0
Streptophyta Zygnema_circumcarinatum(AY958086)	0	0	0	0	0	4	0	0	0	1	42	0	0	1	1	0	0	0	0	0
Gillisia Gillisia_illustrilutea(AY694008)	0	1	1	0	6	0	2	0	1	1	0	2	2	2	0	0	0	0	2	0
Blautia Blautia_schinkii(X94964)	0	2	2	0	1	1	0	0	0	0	0	0	1	0	0	0	23	1	0	0
Citrobacter Citrobacter_gillenii(AF025367)	0	0	38	0	0	0	0	0	0	0	0	0	0	0	0	0	0	0	0	0
Shewanella Shewanella_amazonensis(AF005248)	0	0	0	4	4	0	0	0	0	1	0	2	0	0	9	1	0	0	0	0
Methylovulum Methyloglobulus_morosus(NR_118269.1)	0	0	1	0	2	1	1	0	0	0	2	0	6	2	0	2	2	0	0	0
Bifidobacterium Bifidobacterium_saeculare(D89328)	0	0	0	0	0	3	5	0	0	0	4	0	0	6	0	0	0	0	0	0
Halomonas Halomonas_neptunia(AF212202)	0	1	1	3	1	0	3	1	2	1	2	1	0	1	3	0	0	1	2	1
Acholeplasma Acholeplasma_hippikon(AY538167)	0	0	0	0	0	0	0	48	0	0	0	0	0	0	1	0	0	0	0	0
Providencia Providencia_alcalifaciens(AJ301684)	1	0	0	2	4	0	1	1	1	4	1	1	2	1	4	0	1	0	2	1
Acetonema Acetonema_longum(AJ010964)	0	1	1	0	2	4	0	1	0	0	7	0	1	6	0	1	0	0	0	1
Parvibaculum Tepidicaulis_marinus(NR_135865.1)	0	0	0	2	1	0	1	0	0	0	0	0	0	0	7	0	0	0	1	0
Streptococcus Streptococcus_intermedius(AF104671)	1	0	3	0	0	0	0	4	0	0	0	3	0	0	0	0	0	0	0	0
Hydrogenobaculum Hydrogenobaculum_acidophilum(D16296)	2	2	1	0	1	1	0	1	1	0	1	0	0	0	0	1	9	2	0	0
Lactobacillus Lactobacillus_johnsonii(AJ002515)	0	0	0	0	0	0	0	0	1	0	0	0	0	0	0	0	0	6	0	2
Bacteroides Bacteroides_fragilis(NR_112141.1)	2	1	4	1	0	1	0	0	4	0	2	2	0	0	1	0	6	0	6	0
Coprobacillus Beduini_massiliensis(NR_144718.1)	0	0	1	0	0	0	0	0	1	0	0	0	0	0	0	0	0	0	0	0
Prevotella Prevotella_albensis(AJ011683)	0	0	0	0	0	0	0	0	0	0	1	0	0	0	0	0	0	0	0	0
Biostraticola Biostraticola_tofi(AM774412)	0	1	1	0	4	1	0	0	0	7	0	2	0	0	10	1	0	0	0	0
Tenacibaculum Tenacibaculum_jejuense(FJ490366)	0	0	0	0	2	0	2	2	3	1	1	3	0	0	1	2	2	2	2	0
Thermophagus Thermophagus_xiamenensis(DQ517535)	0	3	1	0	0	3	1	1	0	0	1	2	1	1	0	0	1	0	1	0
Sporomusa Sporomusa_ovata(NR_117658.1)	0	1	3	1	0	3	4	1	1	0	1	1	2	1	0	2	0	1	0	0
Atopobium Atopobium_parvulum(CP001721)	0	1	0	4	1	0	0	7	0	0	0	0	0	0	0	0	1	3	0	0
Gp3 uncultured_Acidobacteria(EF457486)	0	0	1	7	1	7	0	0	2	0	1	0	3	1	0	1	0	0	2	0
Enterococcus Enterococcus_casseliflavus(AF039903)	0	0	0	0	7	0	1	0	0	0	0	0	0	2	0	0	0	0	0	0
Clostridium_sensu_stricto Clostridium_intestinale(X76740)	0	0	1	1	2	0	0	2	0	1	1	0	1	1	0	1	1	0	1	0
Enterococcus Enterococcus_cecorum(AF061009)	0	0	0	0	0	0	0	0	0	0	0	0	0	0	0	0	0	0	0	0
Spiroplasma Spiroplasma_lampyridicola(AY189134)	0	0	0	0	0	0	0	0	0	0	8	0	1	0	0	7	0	0	0	0
Anaerostipes Anaerostipes_butyraticus(FJ947528)	0	0	0	0	2	0	0	0	0	0	0	0	4	0	0	0	0	0	0	0
Thiorhodococcus Thiorhodococcus_modestalkaliphilus(AM993156)	0	0	1	1	1	1	1	2	0	2	0	0	2	2	1	0	0	1	3	1
Dehalococcoides Dehalococcoides_mccartyi(CP000027)	0	0	1	0	0	0	0	20	0	0	0	0	1	0	0	0	0	0	0	0
Desulfotomaculum Desulfotomaculum_acetoxidans(Y11566)	0	0	0	1	3	0	1	7	2	0	1	0	0	0	2	1	0	1	0	0
Vibrio Vibrio_porteresiae(EF488079)	0	0	0	1	5	0	0	0	0	6	0	1	0	1	4	0	0	0	1	0
Plasticicumulans Plasticicumulans_lactativorans(JN565849)	0	1	0	0	2	2	1	0	2	0	5	2	1	2	0	0	0	0	1	0
Clostridium_sensu_stricto Clostridium_vincentii(X97432)	0	0	0	1	1	0	1	9	0	0	1	0	1	1	0	0	1	4	0	0
Pricia Pricia_antarctica(FJ889677)	1	0	2	0	1	1	2	0	0	0	1	2	0	1	1	0	2	0	1	0
Oceanirhabdus Oceanirhabdus_sediminicola(JQ771468)	0	0	0	2	2	2	0	1	1	0	1	0	0	2	1	0	1	3	1	1
Saccharibacteria_genera_incertae_sedis TM7_phylum(AF432141)	0	0	0	5	0	0	0	9	1	0	0	0	0	1	0	0	0	2	0	2
Aeromonas Aeromonas_sharmana(DQ013306)	2	1	1	4	2	0	0	0	0	1	1	0	1	2	1	0	0	2	3	0
Pedobacter Pedobacter_sp.(KM035945)	2	0	2	1	0	0	1	2	3	0	1	4	1	1	1	2	2	0	4	0
Pseudoclavibacter Pseudoclavibacter_soli(AB329630)	0	0	0	0	1	1	0	1	1	0	3	1	1	0	1	0	0	0	0	0
Streptophyta Anthoceros_formosae(AB086179)	0	0	0	0	0	4	0	0	0	0	35	0	1	0	0	0	0	0	0	0
Faecalicoccus Faecalicoccus_pleomorphus(HQ452862)	0	0	0	0	0	0	0	0	0	0	0	0	0	0	0	0	0	0	0	0
Actinomyces Actinomyces_graevenitzii(AJ540309)	0	0	0	2	0	10	0	1	0	0	20	0	0	0	0	0	3	1	0	0
Clostridium_XlVb Clostridium_neopropionicum(X76746)	0	1	0	0	2	0	2	3	2	0	1	2	0	0	0	0	3	14	0	0
Porphyromonas Porphyromonas_cansulci(X76260)	0	1	1	0	0	1	2	0	0	0	2	0	0	1	0	0	2	0	3	0
Anoxybacter bacterium_DY22613(KC794015)	0	0	0	4	2	0	3	2	0	0	1	0	1	0	1	0	0	3	2	0
Enterobacter Enterobacter_siamensis(HQ888848)	0	0	1	0	8	0	2	0	0	0	0	0	0	0	0	1	0	0	0	0
Elusimicrobium Elusimicrobium_minutum(AM490846)	0	0	0	1	2	2	2	5	0	1	2	0	0	1	1	2	1	1	1	0
Bifidobacterium Bifidobacterium_stellenboschense(AB559505)	0	0	0	0	0	3	1	0	0	0	1	1	1	0	0	1	0	0	0	0
Vallitalea Vallitalea_guaymasensis(HE805640)	0	1	1	0	2	0	0	2	0	1	0	0	4	1	0	3	1	0	1	0
Lautropia Lautropia_mirabilis(HF558380)	1	0	0	0	0	1	1	0	0	1	0	0	2	1	6	1	0	0	0	1
Mucispirillum Mucispirillum_schaedleri(AY387670)	0	0	2	0	1	5	0	0	3	1	2	0	1	4	1	0	1	0	1	0
Agromyces Agromyces_rhizospherae(AB023357)	0	0	1	0	1	0	2	0	0	0	2	0	2	2	0	2	1	2	0	0
Halochromatium Halochromatium_glycolicum(X93472)	0	1	0	2	4	0	0	1	0	0	0	0	1	1	0	1	1	1	3	0
Kiloniella Kiloniella_laminariae(AM749667)	0	0	0	0	0	0	0	38	0	0	0	0	0	0	0	0	0	0	0	0
Anaerorhabdus Anaerorhabdus_furcosa(GU585668)	0	0	0	0	0	0	0	0	0	0	0	0	0	0	0	0	0	0	0	0
Flavobacterium Flavobacterium_filum(DQ372981)	0	1	0	0	0	0	0	0	0	0	0	0	0	0	0	0	2	0	0	0
Caloramator Caloramator_quimbayensis(JN648101)	0	2	1	1	1	2	0	0	0	0	2	1	5	0	1	4	0	0	0	0
Clostridium_XlVb Clostridium_propionicum(X77841)	0	1	0	0	2	0	0	0	0	0	0	0	1	0	0	1	0	4	0	0
Faecalicoccus Faecalicoccus_acidiformans(HQ452864)	1	2	3	0	1	1	0	0	0	0	2	1	0	0	0	1	0	0	1	0
Moryella Moryella_indoligenes(DQ377947)	0	0	0	0	2	1	0	0	0	0	0	1	1	1	0	5	0	1	2	0
Erysipelothrix Erysipelothrix_inopinata(AJ550617)	0	0	0	1	12	1	0	1	1	1	0	0	0	0	0	1	0	1	0	0
Verrucomicrobium Verrucomicrobium_spinosum(X90515)	0	0	6	0	0	0	0	0	0	0	0	0	0	0	0	2	3	0	2	0
Leuconostoc Leuconostoc_fallax(AF360738)	0	1	1	0	0	0	2	1	0	0	0	1	1	3	1	3	2	0	0	0
Erwinia Erwinia_oleae(GU810925)	1	0	0	4	0	0	0	1	1	0	0	2	0	1	0	1	0	1	1	2
Brassicibacter Brassicibacter_mesophilus(GU645013)	2	1	0	1	0	1	0	8	0	1	0	0	1	0	0	3	1	0	2	0
Methylophaga Methylophaga_natronica(NR_115149.1)	0	1	0	0	1	0	1	1	0	0	0	0	0	1	2	1	1	1	0	0
Streptococcus Streptococcus_cristatus(AY188347)	0	0	0	0	0	0	0	2	0	0	0	2	0	0	0	0	2	2	0	2
Buchnera Buchnera_aphidicola(CP001817)	0	0	0	0	1	3	1	1	2	1	1	1	1	0	1	3	1	1	3	1
Collinsella Collinsella_massiliensis(NR_144579.1)	0	0	0	3	2	1	0	0	0	0	0	0	2	0	0	3	1	0	0	0
Clostridium_XlVa Clostridium_aminovalericum(X73436)	0	0	1	0	2	0	0	1	1	1	0	0	4	0	0	2	2	0	0	0
Armatimonadetes_gp4 candidate_division(AF027092)	0	0	1	0	1	1	0	4	3	1	1	0	2	0	0	0	0	0	2	0
Lawsonia Lawsonia_intracellularis(L15739)	1	1	0	0	2	0	1	4	0	0	0	0	0	2	1	1	2	0	5	0
Aquaspirillum Aquaspirillum_putridiconchylium(AB076000)	0	0	0	1	1	0	0	0	1	1	0	0	5	0	0	9	0	2	0	0
Chthonomonas/Armatimonadetes_gp3 uncultured_bacterium(EF515962)	0	0	0	0	0	0	0	0	0	0	0	0	4	0	0	1	0	0	0	0
Prevotella Prevotella_timonensis(DQ518919)	4	0	6	0	2	3	0	0	0	0	4	0	0	0	1	0	1	0	0	0
Cryomorpha Cryomorpha_ignava(AF170738)	0	0	0	0	2	0	2	0	1	0	0	3	1	1	0	1	1	0	3	0
Mogibacterium Ileibacterium_massiliense(NR_147374.1)	0	0	1	0	1	0	0	18	0	0	0	1	0	0	0	0	0	0	1	0
GpI Calochaete_cimrmanii(NR_117712.2)	1	0	1	0	2	1	2	0	0	0	2	0	0	0	3	1	0	0	2	1
Butyrivibrio Butyrivibrio_crossotus(FR733670)	1	1	0	1	0	1	0	0	1	0	0	0	2	0	1	0	0	0	0	0
Desulfomicrobium Desulfomicrobium_thermophilum(AY464939)	0	0	0	0	0	1	0	0	1	0	4	0	1	0	0	1	0	0	0	0
Limimonas Limimonas_halophila(JN605361)	0	0	0	0	0	3	0	0	0	1	29	0	0	0	1	0	0	0	0	0
Gemmobacter Gemmobacter_caeni(FJ386516)	0	0	0	1	1	3	2	3	2	0	1	0	1	0	1	0	0	0	2	0
Butyrivibrio Butyrivibrio_fibrisolvens(U41172)	0	0	0	5	1	0	0	0	0	0	1	1	1	0	0	0	0	0	1	0
Pseudoramibacter Pseudoramibacter_alactolyticus(AB036759)	0	0	0	1	0	0	1	1	1	0	0	3	1	0	2	2	2	1	2	1
Nitrosomonas Nitrosomonas_stercoris(NR_146824.1)	1	0	0	0	2	1	3	3	0	1	0	0	1	0	0	0	0	2	0	1
Acetobacterium Acetobacterium_woodii(X96954)	0	0	0	2	2	0	0	1	2	0	1	1	0	0	1	3	1	0	2	0
Armatimonadetes_gp2 uncultured_bacterium(AB183862)	0	0	0	0	0	0	0	33	0	0	0	0	0	0	0	0	0	0	0	0
Erysipelotrichaceae_incertae_sedis Eubacterium_tortuosum(L34683)	0	0	2	0	0	0	0	0	2	0	1	0	0	0	0	0	0	0	0	0
Bifidobacterium Bifidobacterium_bombi(HE582780)	1	1	0	0	2	0	0	1	0	0	1	1	2	1	0	0	2	2	1	0
Desulfotomaculum Desulfotomaculum_alkaliphilum(AF097024)	0	0	0	1	2	3	0	0	1	0	2	0	2	2	0	1	2	0	1	0
Clostridium_sensu_stricto Clostridium_putrefaciens(AF127024)	0	0	1	1	3	0	0	0	0	1	0	1	0	0	0	0	0	3	0	0
Coriobacterium Coriobacterium_glomerans(X79048)	1	0	1	3	3	1	0	1	0	0	1	1	0	1	0	0	0	0	0	0
Clostridium_sensu_stricto Clostridium_aurantibutyricum(X68183)	0	0	0	0	0	0	1	0	1	0	0	0	0	0	0	0	0	0	0	0
Porphyromonas Porphyromonas_levii(L16493)	0	0	0	0	1	1	0	11	0	0	0	1	2	1	0	0	2	0	0	0
Olsenella Olsenella_profusa(AF292374)	1	8	0	0	0	0	0	0	0	0	0	1	0	0	0	0	0	0	0	0
Clostridiisalibacter Caldisalinibacter_kiritimatiensis(NR_136424.1)	0	0	0	0	1	0	0	1	0	0	1	0	0	0	1	0	0	0	0	0
Pseudopedobacter Pedobacter_sp.(KC755039)	0	2	0	0	0	4	0	1	0	0	2	0	0	0	0	1	1	1	1	0
Clostridium_sensu_stricto Clostridium_isatidis(X98395)	0	1	0	0	4	0	1	2	0	0	2	1	0	1	0	0	0	0	1	0
Veillonella Veillonella_atypica(NR_119170.1)	0	1	0	0	0	0	1	0	0	0	2	0	0	2	0	0	0	0	0	0
Deferribacter Deferribacter_autotrophicus(EU407777)	0	0	1	1	2	0	2	0	0	0	1	0	0	0	0	0	1	0	1	0
Gp10 uncultured_Acidobacteriaceae(AY225644)	0	0	1	0	2	1	1	1	0	1	1	0	0	0	1	0	1	1	0	0
Brockia Caldinitratiruptor_microaerophilus(NR_117354.1)	1	1	0	0	0	0	0	5	0	0	0	1	0	0	0	0	0	1	1	0
Melioribacter Melioribacter_roseus(JQ292917)	0	0	1	1	2	0	0	1	0	0	1	2	1	1	0	1	0	0	1	0
Pseudobutyrivibrio Pseudobutyrivibrio_xylanivorans(AJ428548)	0	1	0	2	0	0	0	0	0	1	1	1	2	0	1	3	1	2	1	0
Microgenomates_genera_incertae_sedis uncultured_candidate(AY193294)	0	1	0	0	3	0	1	1	2	1	1	1	0	1	1	0	0	0	2	0
Tessaracoccus Tessaracoccus_sp.(KF668596)	0	0	0	0	0	0	0	25	0	0	0	1	0	0	0	0	0	0	0	0
Lactobacillus Lactobacillus_amylolyticus(Y17361)	0	0	0	0	1	2	0	2	1	0	0	2	1	0	0	0	0	3	1	0
Dysgonomonas Dysgonomonas_capnocytophagoides(U41355)	0	1	0	0	0	2	0	0	1	0	1	0	1	0	1	1	0	0	0	0
Clostridium_XlVa Clostridium_populeti(X71853)	0	6	0	0	0	1	0	0	0	1	0	0	1	0	0	1	0	0	0	0
Hathewaya Clostridium_proteolyticum(X73448)	1	0	1	0	0	0	2	7	0	0	3	1	2	0	0	3	0	0	0	1
Pantoea Pantoea_dispersa(NR_116797.1)	0	1	0	5	1	0	0	0	1	1	1	1	0	0	1	0	0	1	0	0
Orientia Orientia_chuto(NR_117903.1)	0	0	1	0	0	0	2	2	0	0	0	0	2	4	0	1	3	0	0	0
Streptophyta Chara_vulgaris(DQ229107)	0	0	0	2	0	4	0	0	0	0	24	0	0	0	0	0	0	0	0	0
Caloramator Caloramator_fervidus(L09187)	0	6	4	0	2	0	0	2	0	1	0	2	1	0	0	2	0	0	1	0
Orenia Orenia_salinaria(Y18485)	1	0	0	3	0	1	0	0	0	0	0	0	4	1	0	3	0	2	0	0
Marinifilum Marinifilum_fragile(FJ394546)	2	1	0	0	1	0	0	1	3	0	0	5	0	0	2	0	0	0	2	0
Peptostreptococcaceae_incertae_sedis Peptoanaerobacter_stomatis(NR_146702.1)	0	1	3	0	1	0	1	2	1	0	1	0	0	0	1	0	0	0	0	0
Halanaerobaculum Halanaerocella_petrolearia(NR_116856.1)	0	0	0	0	1	5	0	0	0	0	8	0	0	0	0	0	1	0	0	0
Brassicibacter Brassicibacter_thermophilus(NR_137216.1)	0	0	0	1	1	0	1	1	1	0	0	0	0	0	0	0	0	0	0	0
Thermomarinilinea Anaerolineae_bacterium(AB669272)	0	1	2	1	0	0	0	1	0	0	1	0	2	0	0	2	1	1	1	0
Marinifilum Marinifilum_sp.(HE613737)	0	1	1	0	0	2	2	0	1	0	0	2	2	1	1	0	0	0	0	0
Prevotella Prevotella_corporis(L16465)	0	0	0	0	0	0	0	0	1	0	0	1	0	0	0	0	0	0	1	0
Streptophyta Aethionema_cordifolium(AP009366)	0	0	0	0	0	4	0	0	0	0	14	0	0	0	0	0	0	0	0	0
Saccharibacteria_genera_incertae_sedis TM7_phylum(AF385568)	0	0	1	13	0	0	1	1	0	1	0	0	0	0	0	0	0	0	0	0
Erwinia Erwinia_tasmaniensis(AM055716)	0	0	0	0	6	0	0	0	0	6	0	0	0	0	1	0	0	0	0	0
Lactobacillus Lactobacillus_curvatus(AM113777)	0	0	0	0	0	1	0	0	0	0	0	1	0	0	0	0	0	0	0	0
Streptophyta Spinacia_oleracea(AJ400848)	1	0	0	0	0	0	0	0	0	0	3	0	0	0	0	1	19	1	0	0
Chlorophyta Scenedesmus_obliquus(DQ396875)	0	0	0	0	0	1	0	0	0	1	19	0	1	0	0	0	0	0	0	0
Clostridium_sensu_stricto Clostridium_sp.(AB904755)	0	0	0	0	0	1	0	0	0	0	2	0	1	0	0	1	0	2	0	0
Bacillus Bacillus_coahuilensis(EF014452)	0	0	1	2	3	3	0	1	0	0	1	0	1	3	0	0	0	2	0	1
Arsenophonus Arsenophonus_nasoniae(AY264674)	0	1	0	4	3	0	0	0	0	7	0	0	0	0	2	1	0	0	0	0
Streptococcus Streptococcus_vestibularis(AY188353)	0	2	2	0	0	1	1	0	0	0	1	2	0	1	0	0	2	0	2	0
Desemzia Desemzia_incerta(Y17300)	0	0	2	0	1	0	1	0	1	0	0	0	1	0	0	0	2	0	2	0
Geothrix Geothrix_fermentans(U41563)	0	0	2	0	1	1	2	0	0	0	1	0	2	0	1	0	1	1	0	0
Aggregatibacter Aggregatibacter_aphrophilus(AY362906)	0	0	0	0	0	0	3	2	0	0	0	0	0	21	0	0	0	0	0	0
Clostridium_XlVa Clostridium_xylanovorans(AF116920)	0	0	0	0	6	0	0	0	0	1	1	0	3	0	1	0	0	1	0	0
Macellibacteroides Macellibacteroides_fermentans(HQ020488)	0	6	0	0	0	2	0	0	0	0	1	0	1	0	0	0	0	0	0	0
Filifactor Filifactor_villosus(AF537211)	0	0	0	1	0	0	0	18	0	0	0	0	0	3	0	0	0	0	0	0
Cryptobacterium Cryptobacterium_curtum(NR_074425.1)	0	0	0	1	1	0	0	1	0	0	0	0	0	0	0	0	3	0	0	0
Klebsiella Klebsiella_oxytoca(NR_112010.1)	0	0	0	0	1	0	1	0	0	3	1	1	0	0	2	0	0	0	0	0
Mahella Mahella_australiensis(AY331143)	0	1	0	0	0	0	0	7	0	0	0	1	0	0	0	0	0	0	1	0
Peptostreptococcus Peptostreptococcus_stomatis(DQ160208)	0	0	0	0	0	0	0	8	0	0	0	2	0	0	0	0	0	0	0	0
Buttiauxella Buttiauxella_ferragutiae(AJ233402)	0	0	0	0	4	0	0	0	0	1	0	0	0	1	3	0	0	0	0	0
Scardovia Scardovia_wiggsiae(AY278626)	1	0	0	0	0	0	0	0	0	0	0	2	2	0	0	0	0	1	0	0
Escherichia/Shigella Escherichia_hermannii(JN175345)	0	1	0	0	2	0	2	0	0	4	0	0	0	1	4	0	0	0	0	0
Dysgonomonas Dysgonomonas_gadei(Y18530)	1	1	1	0	0	0	1	0	1	0	3	0	1	0	0	0	0	0	0	0
Thiohalocapsa Thiohalocapsa_halophila(AJ002796)	0	0	0	0	3	0	1	0	0	4	1	1	1	0	1	0	0	0	0	0
Moraxella Moraxella_boevrei(DQ156147)	0	0	1	3	1	0	1	0	2	2	1	0	1	0	0	0	0	1	0	0
Prevotella Prevotella_enoeca(AJ005635)	0	2	0	0	1	1	0	1	3	0	1	0	0	0	0	0	0	0	1	2
Desulfotomaculum Desulfotomaculum_thermobenzoicum(AJ294429)	0	1	0	0	0	1	1	0	0	0	3	3	2	6	0	0	0	0	0	0
Saccharibacteria_genera_incertae_sedis TM7_phylum(AF385500)	0	0	0	0	0	0	0	3	0	0	0	0	0	0	0	0	0	0	1	0
Anoxynatronum Anoxynatronum_sibiricum(AF522323)	0	0	0	0	1	4	1	0	0	0	4	1	2	0	0	0	0	0	2	0
Veillonella Veillonella_montpellierensis(AF473836)	0	0	1	2	0	3	0	1	0	0	0	0	0	0	0	0	0	3	0	1
Dolosigranulum Dolosigranulum_pigrum(X70907)	0	0	0	1	0	2	0	10	0	0	0	0	0	0	0	0	0	0	1	0
Clostridium_III Clostridium_hungatei(FR749966)	0	0	1	0	0	0	0	0	0	0	2	0	2	0	0	3	0	0	0	0
Sediminitomix Sediminitomix_flava(AB255370)	0	0	1	0	1	0	1	1	0	0	2	0	2	0	0	0	1	0	3	0
Sedimentibacter Sedimentibacter_hydroxybenzoicus(L11305)	0	1	1	0	0	2	2	5	0	0	0	0	1	0	0	0	1	1	1	0
Hespellia Hespellia_stercorisuis(AF445264)	0	0	0	0	0	0	0	1	0	0	0	0	3	1	0	1	1	0	0	0
Clostridium_XlVa Clostridium_methoxybenzovorans(AF067965)	0	1	0	0	0	0	0	0	0	0	1	0	0	0	3	1	0	0	0	0
Bifidobacterium Bifidobacterium_bohemicum(FJ858736)	0	0	2	0	1	0	0	0	0	0	2	0	0	0	0	1	0	1	0	0
Saccharibacteria_genera_incertae_sedis uncultured_bacterium(AF268994)	3	0	1	0	0	1	1	7	2	0	0	2	0	0	0	0	0	0	2	0
Orenia Orenia_marismortui(X89073)	0	0	0	1	1	3	0	0	0	0	1	0	1	0	0	5	0	4	0	0
Abiotrophia Abiotrophia_defectiva(D50541)	1	0	0	1	4	0	0	5	0	0	0	0	0	2	0	0	0	0	1	0
Bifidobacterium Bifidobacterium_boum(D86190)	0	0	1	0	0	0	0	0	0	0	2	0	0	0	0	0	0	2	0	0
Pectobacterium Erwinia_aroideae(JN600323)	0	0	0	1	0	0	0	0	1	0	0	1	0	0	3	0	0	0	1	0
Desulfosoma Desulfosoma_profundi(HM056226)	0	0	1	0	0	0	1	0	3	1	0	1	0	0	0	1	0	0	1	0
Veillonella Veillonella_rodentium(AY514996)	0	0	0	0	0	2	0	0	0	0	0	0	0	0	1	0	0	4	0	0
Poribacteria_genera_incertae_sedis uncultured_Chloroflexi(AY485299)	0	0	0	6	1	1	0	0	0	0	1	0	0	0	1	0	0	0	0	0
Pseudobacteroides Clostridium_sp.(HE862234)	0	0	0	0	1	0	0	3	1	0	0	0	0	0	0	1	1	1	0	0
Fusibacter Fusibacter_fontis(NR_137378.1)	0	0	0	0	3	0	0	5	0	0	0	1	1	0	3	0	0	1	0	0
Cerasicoccus Cerasicoccus_frondis(NR_112768.1)	1	0	0	0	0	2	1	2	1	0	0	1	0	0	2	0	2	1	0	0
Lactobacillus Lactobacillus_namurensis(AM259118)	0	0	0	0	3	0	0	3	0	1	0	0	0	0	1	0	0	2	1	0
Prevotella Prevotella_falsenii(AB429504)	0	0	0	0	0	4	2	0	0	0	8	0	1	0	1	0	1	0	1	0
Gp3 uncultured_Acidobacteria(EF457353)	0	0	0	1	1	0	0	1	1	0	0	1	0	0	0	0	0	0	0	1
Escherichia/Shigella Escherichia/Shigella_coli(X80725)	1	0	0	2	0	0	0	0	3	0	0	0	1	0	0	0	0	5	2	2
Streptophyta Nymphaea_alba(AJ627251)	0	0	0	0	0	3	0	0	0	0	20	0	0	0	0	0	0	0	0	0
Victivallis Victivallis_vadensis(AY049713)	0	0	0	0	0	0	0	12	0	0	0	0	0	0	0	0	0	0	0	0
Gordonibacter Gordonibacter_pamelaeae(AM886059)	0	1	0	0	0	0	0	5	0	0	0	0	0	0	0	0	1	0	1	0
Amphritea Amphritea_balenae(AB330883)	0	0	0	5	0	0	0	0	1	2	0	1	1	0	0	0	0	2	0	0
Geofilum Rikenellaceae_bacterium(AB362265)	1	0	0	0	0	0	1	0	1	0	0	2	1	1	0	0	0	0	4	0
Aestuariispira Rhodospirillaceae_bacterium(KF876014)	0	0	0	0	0	0	0	0	0	1	0	0	0	0	0	0	0	0	0	0
Cruoricaptor Cruoricaptor_ignavus(HE614680)	0	0	0	0	0	0	0	0	0	0	0	0	0	0	0	0	0	0	0	0
Aureibacter Aureibacter_tunicatorum(AB572584)	0	0	0	0	0	1	1	1	1	1	0	1	1	0	0	1	1	0	2	0
Anaerocella Rikenellaceae_bacterium(AB298736)	0	1	0	1	1	0	1	2	1	0	0	1	1	0	0	0	3	1	0	0
Agaribacter Agaribacter_marinus(AB890122)	0	0	0	1	2	0	0	1	0	0	1	0	1	0	1	0	3	0	2	1
Peptoniphilus Peptoniphilus_indolicus(AY153431)	0	1	1	2	0	0	1	0	0	0	0	0	4	0	0	0	0	0	0	0
Pluralibacter Pluralibacter_gergoviae(AB004748)	0	0	2	1	2	0	0	0	0	2	0	0	1	0	0	0	0	0	1	0
Geofilum Cytophaga_xylanolytica(NR_117112.1)	0	0	2	0	0	1	0	0	0	0	1	1	1	1	0	0	0	0	0	0
Psychrilyobacter Psychrilyobacter_atlanticus(AY579753)	0	0	0	0	0	0	4	0	0	0	0	0	0	2	0	0	2	0	0	0
Franconibacter Franconibacter_helveticus(JX986978)	0	1	0	0	1	0	0	0	1	0	0	0	0	5	0	0	0	0	0	0
Effusibacillus Alicyclobacillus_sp.(HE613268)	1	0	0	0	0	0	0	0	0	0	0	2	1	0	0	2	0	3	0	0
Tepidibacillus Numidum_massiliense(NR_144715.1)	0	0	1	0	0	0	0	0	0	0	0	0	1	0	0	1	1	0	0	0
Streptophyta Oenothera_argillicola(EU262887)	0	0	0	0	0	0	0	0	0	0	0	0	0	0	0	0	0	0	0	0
Varibaculum Varibaculum_anthropi(NR_146831.1)	0	0	20	0	1	0	0	0	0	0	0	0	0	0	0	0	0	0	0	0
Ilumatobacter Ilumatobacter_nonamiensis(AB360345)	0	0	0	1	3	0	1	0	1	1	1	0	0	0	2	1	0	0	0	0
Veillonella Veillonella_magna(EU096495)	0	0	0	3	1	1	0	0	0	0	1	0	0	1	0	0	0	2	0	0
Congregibacter Luminiphilus_syltensis(NR_125526.1)	0	0	0	0	2	0	1	1	0	1	1	0	1	0	2	0	2	0	0	0
Succiniclasticum Succiniclasticum_ruminis(X81137)	0	0	1	0	0	1	0	0	0	0	1	0	3	4	0	1	0	0	0	0
Paenibacillus Paenibacillus_brasilensis(AF273740)	0	0	0	0	0	0	0	5	0	0	0	0	0	0	0	0	0	0	0	0
Clostridium_sensu_stricto Clostridium_cadaveris(AB542932)	0	1	0	2	0	0	0	0	0	0	0	2	0	0	0	1	0	1	0	0
Alkalimonas Alkalimonas_collagenimarina(AB270706)	0	0	0	3	0	0	0	0	1	0	0	1	1	0	0	0	0	1	1	0
Gp3 uncultured_eubacterium(AJ292571)	0	0	0	0	0	1	1	3	1	0	2	1	0	0	1	1	1	0	1	0
Siccibacter Cronobacter_zurichensis(HQ992947)	0	0	0	0	1	0	1	0	0	0	0	0	0	3	0	0	0	0	0	0
Fibrobacter Fibrobacter_intestinalis(AJ496284)	0	1	1	0	1	1	0	4	0	0	1	0	2	0	0	0	1	0	0	0
Clostridium_sensu_stricto Clostridium_tertium(Y18174)	0	0	0	1	2	0	3	2	0	0	0	0	0	0	0	0	0	0	0	0
Subdivision3_genera_incertae_sedis uncultured_sludge(AF234711)	0	0	1	0	0	0	0	0	0	0	0	0	3	0	0	2	1	0	0	0
Desulfotomaculum Desulfotomaculum_ruminis(Y11572)	1	0	0	0	2	0	1	1	1	0	1	0	0	1	1	0	0	0	2	0
Propionispira Veillonellaceae_bacterium(AB298743)	0	0	2	0	0	1	1	1	0	0	0	0	0	3	0	2	0	3	0	0
Rheinheimera Rheinheimera_japonica(NR_136858.1)	0	1	0	0	3	0	1	0	0	1	1	0	0	0	3	0	0	0	0	0
Citrobacter Citrobacter_rodentium(AF025363)	0	0	10	0	1	0	0	0	0	1	0	0	0	0	1	0	0	0	0	0
Acetoanaerobium Acetoanaerobium_pronyense(NR_136796.1)	0	0	0	0	2	0	1	3	2	0	1	1	1	0	0	0	0	1	1	0
Sphingomonas Sphingomonas_abaci(AJ575817)	0	0	0	2	2	0	0	1	1	1	0	0	3	0	0	0	0	0	2	0
Succinimonas Succinimonas_amylolytica(Y17599)	0	1	0	1	0	0	0	0	0	0	3	0	0	0	1	0	0	0	1	0
Streptophyta Marchantia_polymorpha(X04465)	0	0	0	0	0	4	0	0	0	0	18	0	0	0	0	0	0	0	0	0
Owenweeksia Owenweeksia_hongkongensis(AB125062)	0	0	1	0	0	0	0	0	1	0	1	0	1	0	0	0	0	1	2	0
Mucilaginibacter Mucilaginibacter_sabulilitoris(JQ739458)	1	0	1	0	1	0	1	0	1	0	0	2	1	0	0	0	0	1	0	0
Staphylococcus Staphylococcus_xylosus(D83374)	0	0	15	0	0	0	0	0	0	0	0	0	0	0	0	0	0	0	0	0
Caldanaerobacter Caldanaerobacter_subterraneus(AF195797)	0	0	0	0	0	0	4	0	1	0	1	0	0	0	0	0	0	0	0	0
Granulicatella Granulicatella_elegans(AF016390)	0	0	2	0	0	0	2	0	0	1	0	0	0	0	0	0	0	0	0	0
Corynebacterium Corynebacterium_durum(Z97069)	0	0	0	0	0	0	2	1	0	0	0	0	0	5	0	0	0	0	0	0
Candidatus_Hydrogenedens uncultured_bacterium(AB013271)	0	0	0	0	1	0	0	0	1	0	1	0	0	2	0	2	1	0	2	0
Thermodesulfobium Thermodesulfobium_narugense(AB077817)	0	0	2	0	0	0	0	1	0	0	2	1	0	0	0	2	0	0	0	0
Prevotella Prevotella_marshii(AF481227)	0	0	0	0	1	4	2	0	0	0	2	0	0	1	1	1	0	0	0	0
Cesiribacter Cesiribacter_roseus(HM775387)	0	1	0	0	1	1	1	0	0	0	0	0	0	0	0	0	0	0	3	0
Proteinivorax Proteinivorax_tanatarense(JQ904541)	0	0	0	0	0	0	0	1	0	0	0	0	1	0	0	4	0	0	0	0
Brachybacterium Brachybacterium_tyrofermentans(X91657)	0	0	0	2	0	1	0	0	0	0	1	1	1	1	0	0	0	0	0	0
Prevotella Massiliprevotella_massiliensis(NR_147404.1)	0	0	0	0	0	8	0	0	0	1	3	0	1	0	1	0	0	0	0	0
Microbacterium Microbacterium_sediminis(HQ219727)	1	0	0	0	2	0	1	1	0	0	0	0	0	0	1	0	1	2	1	0
Saccharicrinis Bacteroidetes_bacterium(JQ683776)	0	0	0	0	0	0	1	0	1	0	0	1	1	0	0	2	2	0	1	0
Carboxylicivirga Carboxylicivirga_linearis(NR_137387.1)	0	0	0	0	1	0	0	1	0	0	0	1	0	1	0	0	0	0	1	0
GpI Starria_zimbabweensis(NR_112217.1)	0	0	1	0	2	0	1	0	0	1	0	0	0	0	0	0	1	1	2	0
Carnimonas Carnimonas_nigrificans(Y13299)	1	1	1	0	1	0	0	0	1	2	0	2	0	0	1	0	0	0	1	0
Orenia Orenia_chitinitropha(KF680167)	0	0	0	0	0	1	1	0	0	0	1	0	0	2	0	0	0	0	1	0
Pelotomaculum Pelotomaculum_propionicicum(AB154390)	0	0	0	1	0	1	2	10	0	0	0	0	2	0	0	1	0	0	0	0
Clostridium_sensu_stricto Clostridium_perfringens(CP000246)	0	0	0	0	0	0	0	0	0	0	0	0	0	0	0	0	2	0	0	0
Zhizhongheella Comamonadaceae_bacterium(KF771277)	0	0	0	0	0	0	0	0	0	0	0	0	3	0	0	4	0	3	0	0
Prevotella Prevotella_pallens(Y13105)	0	0	1	0	1	3	0	0	0	0	0	0	0	0	0	0	1	1	1	0
Fastidiosipila Fastidiosipila_sanguinis(AJ575187)	0	0	0	0	1	2	1	0	0	0	2	0	0	0	0	0	0	0	0	0
Haemophilus Haemophilus_pittmaniae(AJ290755)	0	0	0	0	0	0	2	0	0	0	0	0	0	15	0	0	0	0	0	0
Cnuella Filobacterium_rodentium(NR_147732.1)	0	1	0	0	1	0	0	1	0	0	1	0	0	0	0	1	0	0	2	0
Microbacter Paludibacter_jiangxiensis(NR_146018.1)	0	0	1	0	0	2	4	0	0	0	1	1	2	0	0	1	1	0	2	0
Laceyella Laceyella_sediminis(FJ422144)	0	0	0	2	0	0	0	0	3	2	1	0	0	0	2	0	0	0	1	0
Pantoea Pantoea_sp.(KJ427829)	0	0	1	0	0	0	1	0	0	0	1	0	0	0	3	0	0	0	0	0
Clostridium_sensu_stricto Clostridium_sp.(JQ388596)	0	0	0	0	1	0	0	5	0	0	1	0	0	1	0	0	1	1	0	0
Haloplasma Haloplasma_contractile(EF999972)	0	0	0	0	0	0	0	3	0	0	1	0	0	0	0	1	0	2	0	0
Clostridium_XlVa Clostridium_aminophilum(L04165)	1	0	0	1	1	1	0	2	0	0	0	1	1	0	0	1	0	0	2	0
Pantoea Pantoea_agglomerans(AJ233423)	0	0	0	0	0	0	4	0	0	1	1	0	0	2	0	0	0	0	0	0
Streptophyta Coffea_arabica(EF044213)	0	0	3	0	0	1	0	0	0	0	11	0	0	0	0	0	0	0	0	0
Galenea Galenea_microaerophila(JQ080912)	0	0	0	1	1	0	0	0	1	2	0	0	0	0	0	0	0	0	0	0
Streptophyta Jasminum_nudiflorum(DQ673255)	0	0	1	0	0	0	0	2	0	0	5	0	1	1	0	2	0	0	0	0
Pontibacillus Pontibacillus_halophilus(EU583728)	0	0	0	0	2	0	1	1	1	0	0	0	0	2	0	0	0	1	2	0
Caldisericum Caldisericum_exile(AB428365)	0	0	0	0	0	0	0	0	2	0	4	0	0	0	0	0	0	1	1	0
Prevotella Prevotella_veroralis(L16473)	0	0	0	0	1	6	0	0	0	0	12	0	0	0	0	0	0	0	0	0
Endobacter Endobacter_medicaginis(JQ436923)	0	0	0	0	0	0	0	20	0	0	0	0	0	0	0	0	0	0	0	0
Aerococcus Aerococcus_vaginalis(AB818493)	0	0	0	0	0	0	3	1	0	0	0	1	0	0	0	0	0	0	0	0
Moellerella Moellerella_wisconsensis(JN175344)	1	0	0	2	2	0	0	0	1	2	0	0	0	0	2	0	0	0	0	1
Streptococcus Streptococcus_orisasini(AB668377)	1	1	0	0	3	0	1	0	0	0	0	1	0	1	0	0	0	0	0	0
Nonomuraea Nonomuraea_aegyptia(NR_115939.1)	0	1	0	0	2	0	0	0	0	0	0	1	2	0	2	0	1	0	1	0
Kluyvera Kluyvera_ascorbata(AF008579)	0	0	0	0	6	0	0	0	0	1	2	0	0	1	0	0	0	0	0	1
Rothia Rothia_dentocariosa(M59055)	0	0	0	1	0	0	0	1	0	0	0	0	2	0	0	0	0	0	0	0
Thermacetogenium Thermacetogenium_phaeum(AB020336)	0	0	0	0	2	0	1	0	0	0	0	3	0	0	0	0	0	0	0	0
Lactobacillus Lactobacillus_hominis(FR681902)	0	0	0	0	0	0	0	1	0	0	1	0	0	0	0	0	0	3	0	0
Actinoplanes Actinoplanes_deccanensis(AJ277565)	0	0	0	1	0	0	0	0	1	0	0	2	0	1	0	0	0	1	0	1
Streptococcus Streptococcus_porcorum(FN643224)	2	1	0	0	0	0	2	1	0	0	0	0	0	0	0	0	0	0	1	0
Bifidobacterium Bifidobacterium_indicum(D86188)	0	0	0	0	1	0	0	1	0	0	0	0	0	1	0	2	1	1	0	0
Clostridium_XI Clostridium_caminithermale(AF458779)	0	0	0	1	1	1	0	2	0	0	0	0	1	1	0	0	0	0	0	0
Pseudomonas Pseudomonas_zeshuii(JN411093)	0	1	0	0	0	0	0	0	0	0	0	1	2	0	0	0	0	0	1	0
Chromatium Chromatium_okenii(AJ223234)	0	0	2	0	1	0	0	1	0	0	1	1	0	0	0	0	1	0	0	0
Cycloclasticus Cycloclasticus_pugetii(L34955)	0	1	1	0	2	0	0	0	0	1	0	1	1	0	2	0	0	1	1	1
Erwinia Pantoea_theicola(NR_137415.1)	0	0	0	0	2	1	0	0	0	2	0	0	0	0	0	0	0	1	0	0
Enterobacter Enterobacter_muelleri(NR_145647.1)	0	0	0	0	9	0	0	0	0	2	0	0	0	0	0	0	0	0	1	0
Zymobacter Zymobacter_palmae(AF211871)	0	1	0	2	1	0	0	0	0	0	0	0	0	0	0	1	1	0	1	0
Desulfonispora Desulfonispora_thiosulfatigenes(Y18214)	0	0	0	2	0	1	1	0	0	0	1	0	1	0	0	1	0	0	0	0
Litorilinea Litorilinea_aerophila(JQ733906)	0	0	1	0	1	0	0	0	1	1	0	1	0	0	0	1	0	0	1	0
Gracilibacter Gracilibacter_thermotolerans(DQ117465)	0	0	0	0	0	0	0	0	1	0	0	0	0	0	0	1	0	1	0	1
Segetibacter Segetibacter_aerophilus(GQ421847)	0	0	0	0	0	0	0	8	0	0	1	0	0	0	0	0	2	0	1	0
Streptophyta Pinus_koraiensis(AY228468)	0	0	0	0	0	0	0	0	0	0	1	0	0	0	0	0	0	0	0	0
Fusobacterium Fusobacterium_nucleatum(NR_113378.1)	0	0	0	0	0	0	0	0	0	0	0	2	0	0	0	0	0	2	0	0
Tangfeifania Bacteroidetes_bacterium(JQ683777)	0	0	0	1	0	0	0	1	0	0	1	1	0	0	0	1	0	0	1	0
Prevotella Prevotella_bryantii(AJ006457)	0	0	0	0	3	3	0	0	0	0	4	0	0	0	0	0	0	0	0	0
Desulfovibrio Desulfovibrio_vietnamensis(X93994)	1	0	0	0	0	0	1	0	0	0	0	0	2	0	0	1	2	0	4	0
Parvibacter Parvibacter_caecicola(GQ456228)	0	0	1	1	0	0	0	0	0	0	0	2	2	0	0	0	1	0	1	0
Tessaracoccus Tessaracoccus_lubricantis(FM178840)	2	0	1	0	0	0	0	2	1	0	1	2	0	0	0	0	0	1	3	1
Hahella Hahella_ganghwensis(AY676463)	0	0	0	1	1	0	0	0	0	0	0	0	1	0	1	0	0	0	0	0
Mycoplasma Mycoplasma_agassizii(U09786)	0	0	0	2	1	1	0	0	0	1	0	0	0	0	1	0	0	0	0	0
Enterococcus Enterococcus_gallinarum(AF039900)	0	0	0	0	1	0	0	0	0	3	0	1	0	0	0	0	0	1	1	1
Portibacter Rubidimonas_crustatorum(NR_113282.1)	0	0	0	0	0	0	0	3	1	0	1	0	0	0	0	1	0	1	1	1
Dickeya Dickeya_chrysanthemi(AJ233412)	1	0	0	2	0	0	1	0	1	0	0	1	0	0	0	0	0	1	0	1
Neochlamydia Criblamydia_sequanensis(NR_115696.1)	0	0	0	2	1	0	1	0	0	1	0	0	0	1	1	0	1	0	1	0
Methylogaea Methylogaea_oryzae(EU672873)	0	0	3	0	0	0	0	1	0	0	0	1	1	1	0	0	1	0	0	0
Pantoea Enterobacillus_tribolii(NR_136431.1)	0	0	0	0	5	0	0	0	0	5	0	0	0	0	0	0	0	0	0	0
Bifidobacterium Bifidobacterium_scardovii(AJ307005)	0	0	0	0	0	1	0	0	0	1	0	1	0	0	0	0	0	0	0	0
Lactobacillus Lactobacillus_reuteri(NR_119069.1)	0	0	0	0	0	0	0	0	0	0	0	1	0	0	0	0	0	0	2	0
Parapedobacter Parapedobacter_soli(EF151805)	0	2	0	0	0	1	0	0	0	0	1	0	1	0	0	0	7	0	1	0
Cosenzaea Proteus_myxofaciens(DQ885259)	1	0	0	0	0	0	1	0	2	0	0	1	0	1	0	0	0	0	1	0
Clostridium_XlVa Clostridium_fimetarium(AF126687)	0	0	0	1	0	0	0	0	0	0	0	0	1	0	0	0	0	1	1	0
Erwinia Erwinia_piriflorinigrans(GQ405202)	0	1	0	1	1	1	0	0	0	1	1	0	0	0	0	0	0	0	0	0
Photobacterium Photobacterium_halotolerans(AY551089)	0	1	0	0	0	0	0	0	0	0	2	1	1	0	0	0	0	0	0	0
Azospirillum Azospirillum_irakense(Z29583)	1	0	0	0	0	0	1	1	0	0	0	0	0	0	0	1	0	0	0	0
Photobacterium Photobacterium_phosphoreum(D25310)	0	1	0	0	1	0	5	0	0	0	1	1	0	1	0	0	0	0	0	0
Mariprofundus Mariprofundus_ferrooxydans(EF493243)	0	0	0	0	0	1	0	0	0	0	1	0	0	0	0	0	0	0	0	0
Facklamia Facklamia_ignava(Y15716)	0	0	0	0	0	1	0	1	0	0	0	1	0	1	0	1	0	1	1	1
Flexithrix Flexithrix_dorotheae(AB078077)	1	0	1	0	1	0	0	0	1	0	0	1	0	0	0	0	0	0	0	1
Aridibacter Tellurimicrobium_multivorans(NR_146026.1)	0	0	2	0	0	6	0	0	0	0	2	0	0	0	0	1	1	0	0	0
Effusibacillus Alicyclobacillus_pohliae(AJ564766)	0	0	0	1	1	0	0	1	0	0	0	0	1	0	0	0	0	0	1	0
Sunxiuqinia Bacteroidales_bacterium(AB851476)	0	0	1	0	0	0	0	0	3	1	0	3	0	1	0	1	0	0	1	0
Gp18 uncultured_bacterium(AF523986)	0	0	0	1	1	0	0	0	0	0	10	0	0	0	0	0	0	0	1	0
Candidatus_Pelagibacter Pelagibacter_ubique(CP000084)	0	0	2	0	0	1	1	0	0	0	0	0	2	0	0	1	0	0	0	0
Clostridium_XVIII Clostridium_saccharogumia(DQ100445)	0	0	0	0	0	0	0	0	0	0	0	0	0	0	0	0	1	0	0	0
Tissierella Urmitella_timonensis(NR_147394.1)	0	1	0	0	4	0	0	2	0	0	0	0	0	1	0	0	0	2	0	0
Salmonella Salmonella_enterica(AF008580)	0	0	0	0	0	1	2	0	0	0	0	0	0	0	0	0	0	0	0	0
Ilumatobacter Ilumatobacter_coccineus(AB360346)	0	1	0	0	2	0	0	0	1	0	0	0	1	0	0	1	0	0	0	0
Pelotomaculum Pelotomaculum_schinkii(X91170)	0	0	0	0	0	0	0	0	0	0	0	0	0	0	0	0	0	0	0	0
Emticicia Emticicia_ginsengisoli(AB245370)	1	0	0	0	0	0	0	1	0	0	0	2	1	0	0	2	0	0	1	0
Proteiniphilum Proteiniphilum_acetatigenes(AY742226)	0	3	0	0	0	0	2	0	0	0	4	0	0	2	0	0	0	0	0	0
Peptoniphilus Peptoniphilus_koenoeneniae(EU526291)	1	0	0	0	0	0	1	1	0	0	0	1	0	0	0	0	0	0	0	0
Clostridium_sensu_stricto Clostridium_cylindrosporum(Y18179)	0	0	0	0	2	0	0	5	0	0	1	0	0	0	0	0	0	0	0	0
Erysipelotrichaceae_incertae_sedis Breznakia_pachnodae(NR_146687.1)	0	0	0	0	0	0	0	0	0	0	0	1	0	0	0	1	0	0	1	0
Succinispira Succinispira_mobilis(AJ006980)	0	0	0	0	0	2	3	0	1	0	2	0	0	0	0	0	0	0	0	0
Vallitalea Vallitalea_pronyensis(KC876639)	0	0	0	0	0	1	0	4	0	0	0	0	0	0	0	1	0	0	0	0
Actinomyces Actinomyces_funkei(AJ404889)	0	0	0	1	0	1	0	0	1	0	1	0	0	0	0	0	0	0	0	0
Streptophyta Daucus_carota(DQ898156)	0	0	1	0	0	3	0	0	0	0	12	0	0	0	0	0	0	0	0	0
Microgenomates_genera_incertae_sedis uncultured_candidate(AY193135)	0	0	0	1	0	1	0	0	1	0	0	0	0	0	1	0	0	0	1	0
BRC1_genera_incertae_sedis uncultured_candidate(AY114318)	0	0	0	0	1	0	0	0	0	0	1	0	0	0	1	0	0	0	1	0
Prevotella Prevotella_oris(L16474)	0	0	0	0	0	5	0	0	0	0	4	0	0	0	0	0	0	0	0	0
Escherichia/Shigella Escherichia/Shigella_albertii(AJ508775)	0	0	0	4	0	0	0	0	0	0	0	0	0	0	0	1	0	1	0	0
Brenneria Brenneria_rubrifaciens(AJ233418)	1	1	0	1	0	0	1	0	1	0	0	0	1	0	1	0	0	0	0	0
Ignavibacterium Ignavibacterium_album(AB478415)	0	0	0	0	1	0	0	0	1	1	0	1	0	0	1	0	0	0	1	0
Clostridium_XlVa Clostridium_jejuense(AY494606)	0	0	0	0	0	0	0	0	0	0	0	0	1	0	0	0	0	0	0	0
Chitinivibrio Chitinispirillum_alkaliphilum(NR_137400.1)	0	0	0	0	2	0	0	1	1	0	1	0	2	0	0	1	0	1	0	1
Anaerobacillus Bacillus_macyae(AY032601)	0	0	0	4	0	0	0	1	0	0	1	0	0	0	0	0	0	0	0	0
Streptococcus Streptococcus_didelphis(AF176103)	0	2	0	0	0	2	2	0	0	0	0	0	0	0	0	0	0	1	0	0
Emticicia Emticicia_sediminis(NR_136787.1)	0	0	0	0	1	0	0	0	0	0	0	0	0	0	0	0	1	0	0	0
Thermophagus Salinivirga_cyanobacteriivorans(NR_146659.1)	0	1	0	1	0	1	2	3	0	0	0	0	0	0	0	0	0	0	1	0
Desulfotomaculum Desulfotomaculum_sapomandens(AF168365)	0	0	0	0	0	0	2	1	0	0	0	0	0	0	1	0	0	0	2	0
Euzebya Egibacter_rhizosphaerae(NR_147752.1)	0	0	0	0	0	0	0	1	0	0	0	1	0	1	0	1	2	1	2	0
Nesterenkonia Nesterenkonia_lacusekhoensis(AJ290397)	0	0	0	0	0	1	0	0	0	0	1	1	1	1	0	1	0	0	0	0
Proteiniclasticum Proteiniclasticum_ruminis(DQ852338)	0	0	0	0	2	0	1	2	0	0	1	0	0	0	0	0	0	0	0	0
ZB3_genera_incertae_sedis uncultured_low(AF507892)	1	0	1	0	0	0	0	0	0	1	2	0	1	0	0	3	0	0	1	0
Fluviimonas Fluviimonas_pallidilutea(HE793031)	0	0	1	1	1	1	0	1	0	0	0	0	0	0	0	0	1	0	0	0
Alkalibacterium Alkalibacterium_kapii(AB294171)	0	0	0	0	2	0	1	0	1	0	0	1	0	0	1	0	0	0	0	0
Mangrovibacter Mangrovibacter_plantisponsor(EF643377)	0	0	0	0	1	0	0	0	0	5	0	0	0	0	2	0	0	0	0	0
Pseudoclavibacter Pseudoclavibacter_caeni(HQ266601)	0	0	0	0	1	0	0	0	0	0	0	0	4	0	0	2	0	0	0	0
Providencia Providencia_stuartii(AF008581)	0	0	0	0	2	0	0	0	0	0	0	0	0	0	1	0	0	0	0	0
Enterococcus Enterococcus_avium(AF133535)	0	0	0	2	0	0	0	0	0	1	0	0	0	0	0	0	0	0	1	0
Eubacterium Eubacterium_infirmum(U13039)	0	0	0	0	1	0	0	0	0	0	0	0	0	0	0	0	0	0	1	0
Clostridium_XVIII Clostridium_cocleatum(Y18188)	0	0	0	0	1	0	0	0	0	0	0	0	0	0	0	0	0	0	0	0
Prevotella Prevotella_buccae(L16477)	2	0	0	0	0	1	0	0	0	0	0	6	0	0	0	0	0	0	1	0
Prevotella Prevotella_pleuritidis(AB278593)	1	0	0	0	0	2	0	0	0	0	1	2	0	1	0	0	3	0	0	0
Escherichia/Shigella Escherichia/Shigella_flexneri(X96963)	0	0	0	1	0	0	0	0	2	0	0	1	0	0	0	0	0	2	1	0
Magnetococcus Magnetococcus_marinus(CP000471)	1	1	0	0	2	0	0	2	0	0	0	0	0	0	0	0	0	0	0	0
Vitreoscilla Vitreoscilla_filiformis(HM037993)	0	0	0	0	0	0	3	0	2	1	0	1	0	1	1	1	0	0	0	0
Tepidibacillus Tepidibacillus_fermentans(KC242245)	0	0	0	0	0	0	1	0	0	2	0	0	0	0	1	0	1	0	0	0
Gp3 uncultured_soil(AY493923)	0	0	1	0	0	0	1	0	0	0	0	1	2	0	0	0	0	1	0	0
Halothiobacillus Halothiobacillus_neapolitanus(JN175334)	0	0	2	0	0	1	0	0	0	0	5	0	1	0	0	0	0	0	0	0
Glaciecola Glaciecola_nitratireducens(AY787042)	0	1	0	0	0	0	0	0	0	1	0	0	1	0	1	0	0	1	0	0
Lactobacillus Lactobacillus_kalixensis(AY253657)	0	0	0	0	0	0	0	0	1	0	0	0	0	0	0	0	0	3	2	0
Ezakiella Ezakiella_peruensis(KJ469554)	0	0	0	0	1	0	0	7	0	0	0	0	0	0	0	0	0	0	0	0
Cryptanaerobacter Cryptanaerobacter_phenolicus(AY327251)	0	0	0	0	0	0	0	0	0	0	0	0	1	0	0	0	0	0	0	0
Salmonella Salmonella_bongori(AF029227)	0	0	0	0	1	0	0	0	0	0	1	0	0	0	1	0	0	0	0	0
Clostridium_sensu_stricto Clostridium_senegalense(NR_125591.1)	0	0	0	0	0	1	1	1	0	0	0	0	3	1	0	0	0	1	0	0
Lactobacillus Lactobacillus_suebicus(AJ575744)	2	0	0	0	0	0	0	0	1	0	0	3	0	0	0	0	0	0	6	0
Jeotgalicoccus Jeotgalicoccus_pinnipedialis(AJ251530)	0	0	2	0	1	0	2	1	0	0	1	0	0	2	0	0	0	0	0	0
Streptophyta Lobularia_maritima(AP009375)	0	0	0	0	0	0	0	0	0	0	13	0	0	0	0	0	0	0	0	0
Vulcaniibacterium Lysobacter_sp.(JX964994)	0	0	1	1	1	0	0	0	0	0	0	0	1	0	0	1	1	0	0	0
Lactobacillus Lactobacillus_rhamnosus(D16552)	2	0	0	0	0	0	0	0	2	0	0	2	0	0	0	0	0	1	2	0
Pseudonocardia Pseudonocardia_sichuanensis(HM153789)	0	0	0	1	1	2	0	1	0	0	0	0	0	0	0	0	1	0	1	0
Sporobacterium Sporobacterium_olearium(AF116854)	0	0	0	0	0	0	0	3	0	0	0	0	0	0	0	0	9	0	0	0
Pectinatus Pectinatus_cerevisiiphilus(FR870446)	0	0	0	0	0	0	1	0	0	0	2	0	0	2	0	0	0	0	0	0
Pseudarcicella Arcicella_sp.(HE585218)	0	0	0	0	0	0	0	9	1	0	0	0	0	0	0	0	0	0	0	0
Gracilimonas Gracilimonas_tropica(EF988655)	0	1	0	0	0	0	0	0	0	0	1	0	3	1	0	0	0	0	0	0
Fusibacter Fusibacter_sp.(KJ420408)	0	0	0	0	0	1	0	0	0	0	1	0	1	1	0	2	0	0	0	0
Desulfotomaculum Desulfotomaculum_peckii(JX861507)	0	0	1	0	1	0	0	0	0	0	0	0	2	0	0	1	1	0	0	0
Prevotella Prevotella_brevis(AJ011682)	1	0	0	0	0	5	0	0	0	0	2	0	1	0	0	0	0	0	0	0
Selenomonas Selenomonas_ruminantium(M62702)	0	0	0	0	0	1	1	0	0	0	0	0	1	2	0	0	0	0	0	0
Pantoea Pantoea_cypripedii(AJ233413)	0	0	0	2	0	0	0	0	1	0	0	0	1	0	0	0	0	2	0	0
Campylobacter Campylobacter_hominis(AJ251584)	0	0	0	0	0	0	0	0	0	1	0	0	0	0	0	0	0	0	0	0
Sutterella Sutterella_stercoricanis(AJ566849)	0	0	5	0	0	0	2	0	0	0	1	0	0	2	0	0	0	0	0	0
Streptococcus Streptococcus_orisratti(AF124350)	0	0	0	0	2	0	0	0	1	0	1	0	0	0	0	0	0	0	0	0
Prevotella Prevotella_baroniae(AY840553)	0	0	0	0	1	1	0	0	0	0	2	0	0	2	0	0	0	0	0	1
Shewanella Shewanella_spongiae(DQ167234)	0	0	1	0	0	0	0	0	0	0	0	0	0	1	1	0	0	0	0	0
Clostridium_XI Clostridium_paradoxum(Z69929)	0	0	0	0	0	0	0	1	0	0	0	0	1	1	0	0	0	0	0	0
Subdivision3_genera_incertae_sedis unidentified_Verrucomicrobium(AF027005)	0	0	2	0	0	0	0	0	0	0	0	0	0	0	0	1	0	0	0	0
Lysobacter Lysobacter_ruishenii(GU086401)	0	0	0	0	0	0	0	4	0	0	0	0	0	0	3	0	0	0	0	0
Elizabethkingia Elizabethkingia_miricola(AB071953)	0	0	1	1	0	0	0	0	0	0	1	0	0	0	2	0	1	0	0	0
Alkaliphilus Alkaliphilus_halophilus(EU627628)	0	0	0	0	1	0	0	4	0	0	0	0	0	0	0	0	0	1	0	0
Anaerospora Anaerospora_hongkongensis(AY372052)	0	0	1	0	0	1	1	0	0	0	1	0	0	1	0	2	0	0	0	0
Streptophyta Gossypium_barbadense(AP009123)	0	0	0	0	0	3	0	0	0	0	8	0	0	0	0	0	0	0	0	0
Acidovorax Acidovorax_temperans(AF078766)	0	0	3	0	0	1	0	0	0	0	0	0	0	0	0	0	0	1	0	0
Rubricoccus Rubricoccus_marinus(AB545808)	0	0	0	2	0	1	0	0	0	0	0	0	1	0	0	1	0	0	2	0
Gp17 uncultured_Acidobacteriaceae(AY225640)	0	0	0	0	0	1	0	1	0	0	2	0	2	0	1	0	0	0	0	0
Halobacteriovorax Bacteriovorax_litoralis(AF084859)	0	0	0	0	0	0	0	0	0	0	7	0	0	0	0	0	1	0	0	0
Streptophyta Cuscuta_obtusiflora(EU189133)	0	0	1	0	0	0	0	0	0	0	11	0	0	0	0	0	0	0	0	0
Porphyromonas Porphyromonas_cangingivalis(X76259)	0	1	0	0	0	2	0	2	0	0	0	0	0	1	0	0	0	0	0	0
Roseburia Roseburia_cecicola(GU233441)	0	0	0	0	0	0	0	0	0	0	0	0	4	0	0	1	0	0	1	0
Cryobacterium Cryobacterium_mesophilum(EF466127)	0	0	0	0	1	0	0	2	0	0	0	0	0	0	1	0	0	0	0	0
Collinsella Enorma_phocaeensis(NR_147403.1)	0	0	0	0	0	0	0	0	0	0	0	0	0	0	0	0	1	0	0	0
Sulfurimonas Sulfurimonas_denitrificans(CP000153)	0	0	0	0	0	0	0	0	0	1	0	1	3	0	0	2	2	0	0	0
Gp3 uncultivated_soil(AF013515)	0	0	0	0	1	1	0	1	1	0	0	0	1	1	0	0	0	1	1	0
Gp17 uncultured_Acidobacteria(EF457502)	0	0	2	0	0	0	0	1	0	1	0	0	2	0	0	0	0	0	0	0
Perexilibacter Perexilibacter_aurantiacus(AB276355)	1	0	0	0	0	1	0	2	0	1	1	0	1	0	0	0	0	0	0	0
Chlorophyta Chlorella_vulgaris(AB001684)	0	0	0	0	0	1	0	0	0	0	10	0	0	0	0	0	0	0	0	0
Kangiella Kangiella_sediminilitoris(JQ317935)	0	1	0	0	1	0	0	0	2	1	0	0	0	0	0	0	1	1	1	0
Lactobacillus Lactobacillus_sp.(HQ851022)	0	0	0	0	1	1	0	1	0	0	0	0	0	0	0	0	0	1	0	0
Citrobacter Citrobacter_braakii(AF025368)	2	0	1	0	0	0	0	0	0	1	0	0	0	4	0	0	0	0	0	0
Lactobacillus Lactobacillus_apis(KF386017)	0	1	0	0	0	0	0	0	0	1	0	0	0	0	0	0	0	0	1	0
Oligella Oligella_ureolytica(AJ251912)	0	0	0	1	0	0	2	2	0	0	0	0	0	0	0	1	0	0	0	0
Porphyromonas Porphyromonas_bennonis(EU414673)	0	1	0	0	0	0	0	0	0	0	0	0	0	0	0	0	0	0	0	0
Streptophyta Psilotum_nudum(AP004638)	0	0	0	0	0	4	0	0	0	0	8	0	0	0	0	0	0	0	0	0
Pseudonocardia Pseudonocardia_alaniniphila(NR_114443.1)	0	0	0	0	1	0	0	2	0	0	0	0	0	1	0	0	0	0	0	0
Bifidobacterium Bifidobacterium_subtile(D89378)	0	0	0	0	1	0	0	0	0	0	0	0	1	0	0	1	1	0	0	0
Streptophyta Chlorokybus_atmophyticus(DQ422812)	0	0	0	0	0	0	0	0	0	0	9	0	0	0	0	1	0	0	0	0
Bacillus Bacillus_horti(D87035)	0	0	0	0	1	0	0	10	0	0	0	0	0	0	0	0	0	0	0	0
Schwartzia Schwartzia_succinivorans(Y09434)	0	0	0	0	0	0	0	2	0	0	0	0	0	0	0	0	0	1	0	0
Bifidobacterium Bifidobacterium_lemurum(NR_135862.1)	0	1	0	0	0	0	0	0	0	0	0	0	2	0	0	1	0	0	0	0
Gluconobacter Gluconobacter_nephelii(AB540148)	0	0	0	0	0	0	0	1	0	0	0	0	0	3	0	0	0	0	1	1
Sphingobium Sphingobium_abikonense(AB021416)	1	0	0	0	0	0	0	2	0	0	0	0	0	0	0	1	0	0	0	1
Actinomyces Actinomyces_meyeri(X82451)	0	0	0	0	0	0	0	2	0	0	0	0	0	0	0	0	0	0	0	0
Selenomonas Selenomonas_bovis(EF139191)	0	0	0	2	0	0	0	0	0	0	0	0	0	0	0	0	0	0	0	0
Povalibacter Acidibacter_ferrireducens(NR_126260.1)	1	0	1	0	0	0	0	1	0	0	0	0	1	0	1	0	0	0	2	0
Aquaspirillum Aquaspirillum_serpens(AB074518)	0	0	0	0	0	0	1	0	0	0	0	0	0	0	0	0	0	1	0	0
Olsenella Olsenella_uli(AF292373)	0	0	0	0	1	0	1	1	1	0	0	0	0	0	0	0	0	0	0	0
Streptophyta Lemna_minor(DQ400350)	0	0	0	6	0	0	0	0	0	0	1	0	0	0	0	0	0	0	0	0
Fusobacterium Fusobacterium_russii(M58681)	0	0	0	0	0	0	2	0	0	0	0	0	0	0	0	0	0	0	0	0
Flavobacterium Flavobacterium_terrigena(DQ889724)	0	0	0	0	0	0	0	2	0	0	0	0	0	0	2	0	0	0	0	0
Acidithiobacillus Acidithiobacillus_caldus(Z29975)	0	0	0	1	1	0	0	1	0	0	0	1	1	0	0	0	0	1	0	0
Prevotella Prevotella_buccalis(L16476)	0	0	0	0	3	0	2	0	0	0	0	0	0	1	2	0	0	0	0	0
Clostridium_XI Clostridium_hiranonis(AB023970)	0	1	0	0	2	0	0	3	0	0	0	0	0	0	0	0	1	0	0	0
Oxalophagus Oxalophagus_oxalicus(Y14581)	0	0	0	0	0	0	0	0	0	0	0	0	0	0	0	0	0	0	1	0
Natronincola Natronincola_histidinovorans(Y16716)	0	0	0	0	0	0	1	1	0	0	0	1	0	0	0	0	0	0	0	0
Thermoanaerobacter Thermoanaerobacter_acetoethylicus(L09163)	0	1	0	0	0	0	0	0	0	0	0	1	0	0	0	0	0	0	0	0
Veillonella Veillonella_denticariosi(EF185167)	0	0	0	0	0	0	0	0	0	0	0	0	0	0	0	0	0	2	0	0
Desulfitibacter Desulfitibacter_alkalitolerans(AY538171)	0	0	0	0	0	0	0	2	0	0	0	0	1	0	0	1	0	0	0	0
Proteus Proteus_hauseri(FR733709)	1	0	0	0	1	0	0	0	0	3	0	1	0	0	0	0	0	0	0	0
Cellulosibacter Cellulosibacter_alkalithermophilus(FJ815191)	0	0	0	1	0	0	0	0	2	0	0	0	0	0	0	0	0	0	0	0
Thioalkalispira Thioalkalispira_microaerophila(AF481118)	0	0	0	0	1	0	0	2	0	0	0	0	0	0	1	2	0	1	0	0
Schlegelella Schlegelella_thermodepolymerans(AY152824)	0	0	0	0	0	0	0	0	0	0	0	0	0	0	0	0	0	0	0	0
Caloramator Caloramator_australicus(EU409943)	0	0	7	0	0	0	1	0	0	0	0	0	0	0	0	0	0	0	0	0
Geothermobacter Geothermobacter_ehrlichii(AY155599)	0	0	0	0	0	3	0	0	0	1	4	0	0	0	0	0	0	0	0	0
Streptomyces Streptomyces_cheonanensis(AY822606)	0	0	0	0	1	0	2	0	0	0	0	0	0	0	1	0	0	0	0	0
Dichelobacter Dichelobacter_nodosus(JN175347)	0	0	0	0	1	0	1	0	0	1	0	0	0	0	1	0	0	0	1	0
Selenomonas Selenomonas_noxia(AF287799)	0	0	0	0	0	0	0	0	0	0	0	0	0	0	0	0	0	0	0	0
Clostridium_sensu_stricto Clostridium_felsineum(AF270501)	0	0	0	0	1	0	0	1	0	0	0	1	1	0	1	0	0	2	0	0
Microcella Microcella_alkaliphila(AJ717385)	0	0	0	0	2	1	0	0	0	0	0	0	0	0	0	0	0	0	0	0
Lactobacillus Lactobacillus_paralimentarius(AB018528)	0	0	1	1	0	0	1	1	0	0	0	0	0	1	0	0	0	0	0	0
Streptomyces Streptomyces_auratus(AJ391816)	0	0	0	0	0	0	0	0	0	1	0	0	0	0	0	0	0	0	0	0
Oribacterium Oribacterium_asaccharolyticum(HM120211)	0	0	0	0	0	0	0	0	0	0	0	0	0	0	0	0	0	5	0	0
Sporichthya Sporichthya_polymorpha(AB025317)	0	0	1	0	2	0	0	0	0	0	0	0	0	0	0	0	0	0	0	0
Herbaspirillum Herbaspirillum_seropedicae(Y10146)	0	0	0	0	0	0	0	0	0	0	0	0	0	1	0	0	0	0	0	0
Agromyces Agromyces_bauzanensis(FJ972171)	0	0	0	0	0	0	0	2	0	0	0	0	0	0	0	0	0	0	0	0
Bacillus Bacillus_amyloliquefaciens(CP000560)	0	0	3	0	0	0	0	0	0	0	0	0	0	0	0	0	0	0	0	0
Pontibacter Pontibacter_locisalis(NR_146703.1)	0	0	0	0	1	0	0	0	0	1	0	0	0	0	0	1	0	0	1	0
Silanimonas Silanimonas_lenta(AY557615)	0	0	1	0	1	0	0	0	0	0	0	0	0	0	0	0	0	0	0	0
Hydrotalea Hydrotalea_flava(FN665659)	0	0	0	0	0	0	0	0	1	0	0	0	0	0	0	0	0	1	0	0
Algicola Algicola_sagamiensis(AB063324)	1	0	0	0	2	0	0	0	0	0	0	0	0	0	1	0	0	0	0	0
Moorella Moorella_perchloratireducens(NR_125518.1)	0	1	0	0	0	0	0	1	0	0	0	0	0	0	0	0	1	0	0	0
Methylomarinovum Methylomarinovum_caldicuralii(AB301718)	0	0	1	0	0	0	0	0	0	0	0	0	0	0	2	0	0	0	0	0
Enterobacter Enterobacter_mori(EU721605)	0	0	0	0	2	0	0	0	0	7	0	0	0	0	0	0	0	0	0	0
Larkinella Larkinella_insperata(AM000022)	0	0	0	0	1	0	0	1	0	0	0	2	0	0	0	0	0	0	0	0
Pelotomaculum Pelotomaculum_thermopropionicum(AB035723)	0	0	0	0	0	0	0	0	0	0	0	0	1	0	0	0	0	0	0	0
Nitrococcus Nitrococcus_mobilis(HM038001)	0	0	0	0	1	0	0	0	0	0	0	0	1	0	0	0	1	0	0	0
Clostridium_sensu_stricto Clostridium_tagluense(DQ296031)	0	1	0	0	0	0	0	0	0	1	0	0	0	0	0	0	0	0	1	0
Pseudoalteromonas Pseudoalteromonas_tunicata(Z25522)	0	0	0	2	0	0	0	0	0	1	0	1	1	0	0	0	0	0	0	0
Succinatimonas Succinatimonas_hippei(AB490810)	0	0	1	0	0	1	0	0	0	1	0	0	0	0	1	0	0	0	0	0
Morganella Morganella_morganii(AJ301681)	0	0	0	0	0	0	0	0	0	0	0	0	0	1	0	0	0	0	0	0
Pluralibacter Pluralibacter_pyrinus(AJ010486)	3	0	0	1	0	0	0	0	0	1	0	0	0	0	0	0	0	0	0	0
Gp3 uncultured_soil(AY493922)	0	0	0	3	0	0	0	4	0	0	0	0	1	0	0	0	0	0	0	0
Bellilinea Thermanaerothrix_daxensis(NR_117865.1)	0	0	0	0	0	1	0	0	0	1	0	0	0	0	0	0	0	1	0	0
Planomicrobium Planomicrobium_sp.(JQ772482)	0	0	0	1	0	1	0	1	0	0	0	0	0	0	0	0	0	0	1	0
Streptophyta Angiopteris_evecta(DQ821119)	0	0	0	0	0	0	0	0	0	0	9	0	0	0	0	0	0	0	0	0
Cardiobacterium Cardiobacterium_valvarum(AF506987)	1	0	0	2	1	0	1	0	0	0	0	0	1	0	0	0	0	0	0	0
Alkalibacterium Alkalibacterium_iburiense(AB188091)	0	0	0	1	1	0	0	0	0	0	1	1	1	0	0	0	0	0	0	0
Sungkyunkwania Spongitalea_numazuensis(NR_132665.1)	0	0	0	0	0	0	0	0	1	0	0	1	0	1	0	0	0	0	0	0
Pantoea Siccibacter_colletis(NR_134807.1)	1	0	0	0	0	0	0	0	2	0	0	1	0	1	0	0	0	1	0	0
Anaerosphaera Anaerosphaera_aminiphila(AB298735)	0	0	0	0	0	0	1	1	0	0	0	0	0	0	0	0	0	0	0	0
Pyrinomonas Acidobacteriaceae_bacterium(AM749787)	0	0	0	0	0	0	0	0	0	0	0	0	1	0	0	1	1	1	0	0
Varibaculum Varibaculum_cambriense(AJ428402)	0	0	0	0	0	0	0	0	0	0	0	0	0	0	0	0	0	3	0	2
Dietzia Dietzia_alimentaria(GQ368824)	0	0	0	0	0	0	0	2	0	0	0	0	0	0	0	0	0	1	0	0
Pectinatus Pectinatus_brassicae(HM212531)	0	0	0	1	0	0	0	0	0	0	0	0	0	1	0	0	1	0	0	1
Pseudorhodobacter Pseudorhodobacter_ferrugineus(D88522)	0	0	0	0	0	0	0	0	0	0	2	0	1	0	0	0	0	0	0	0
Clostridium_sensu_stricto Clostridium_akagii(AJ237755)	0	0	0	0	0	0	1	0	0	0	0	0	3	0	0	1	0	0	0	0
Salinithrix Thermoactinomycetaceae_bacterium(KJ206288)	0	0	0	0	1	0	0	1	0	0	0	0	0	0	0	0	0	2	1	0
Alkaliphilus Alkaliphilus_metalliredigens(NR_074633.1)	0	0	0	0	1	0	1	2	0	0	0	0	0	0	0	0	0	0	0	0
Coraliomargarita Fucophilus_fucoidanolyticus(NR_112167.1)	0	0	0	0	0	0	1	9	0	0	0	0	0	0	0	0	0	0	0	0
Cellulosilyticum Cellulosilyticum_lentocellum(NR_074536.1)	1	0	1	0	0	0	0	1	0	0	0	0	0	2	0	0	1	0	1	0
Streptomyces Streptomyces_griseiniger(AJ391818)	0	0	0	0	0	0	0	0	0	1	0	0	1	0	0	1	0	1	0	0
Gp3 uncultured_bacterium(AY212581)	0	0	0	0	0	0	1	0	0	0	0	0	0	0	0	2	0	0	0	0
Streptophyta Helianthus_annuus(DQ383815)	0	0	0	0	0	0	0	0	0	0	9	0	1	0	0	0	0	0	0	0
Clostridium_sensu_stricto Clostridium_gasigenes(AF092548)	0	0	0	0	0	0	0	0	0	1	1	0	0	0	0	0	0	1	0	0
Anaeromusa Anaeromusa_acidaminophila(AF071415)	0	0	0	1	0	1	0	1	0	0	1	0	0	0	0	0	0	1	2	0
Johnsonella Johnsonella_ignava(X87152)	0	0	1	0	0	0	0	2	0	1	0	0	1	0	0	0	0	0	1	0
Clostridium_sensu_stricto Clostridium_amylolyticum(EU037903)	0	0	0	1	0	0	0	0	0	0	0	0	0	0	0	0	0	0	0	0
Parasutterella Turicimonas_muris(NR_144619.1)	0	0	0	0	0	0	1	0	0	0	0	1	0	0	0	1	0	0	0	0
Gp3 unidentified_Acidobacterium(AF027004)	0	0	0	2	0	0	0	0	0	0	0	0	1	0	0	0	2	0	0	0
Carboxydocella Carboxydocella_manganica(GU584133)	0	0	0	0	1	1	3	0	0	0	0	0	1	1	0	0	0	0	0	0
Halomonas Halomonas_ramblicola(GU726750)	0	0	0	0	1	0	0	0	0	1	0	0	0	0	1	1	1	0	0	0
Pantoea Pantoea_deleyi(EF688011)	0	0	0	0	1	0	0	0	0	4	0	0	0	0	0	0	0	0	0	0
Vibrio Vibrio_navarrensis(X74715)	0	0	0	0	1	0	0	0	0	0	0	0	0	1	0	0	0	0	0	0
Desulforegula Desulforegula_conservatrix(AF243334)	0	1	0	0	0	0	0	1	0	0	0	0	1	0	0	0	2	1	0	0
Gp23 uncultured_bacterium(AY499849)	0	0	0	0	0	1	0	0	0	1	1	1	0	0	0	0	0	0	0	0
Methylarcula Methylarcula_marina(AF030436)	0	0	0	0	0	0	0	0	0	0	1	0	0	0	0	0	0	0	0	0
Aminivibrio Aminivibrio_pyruvatiphilus(AB623229)	0	0	0	0	1	0	0	0	0	0	0	0	0	0	0	1	0	0	0	0
Cellulosilyticum Cellulosilyticum_ruminicola(EF382648)	0	0	0	0	0	0	0	0	0	0	0	0	0	0	0	0	0	1	0	0
Micropruina Micropruina_glycogenica(AB012607)	1	0	1	0	0	0	0	0	0	0	0	0	0	0	0	0	0	0	0	0
Amycolatopsis Amycolatopsis_sulphurea(AJ293756)	0	0	0	0	0	0	1	0	1	0	0	0	0	0	0	0	1	0	1	0
Catenisphaera Allobaculum_sp.(AB537978)	0	0	0	0	1	0	0	0	0	0	0	0	0	1	0	0	0	1	0	0
Geobacillus Geobacillus_jurassicus(AY312404)	0	0	1	1	0	1	1	0	0	0	0	0	1	0	0	0	0	1	0	0
Tessaracoccus Tessaracoccus_oleiagri(GU111566)	0	0	0	0	0	0	0	0	0	0	0	0	0	0	0	0	1	0	0	0
Bilophila Mailhella_massiliensis(NR_147405.1)	0	0	0	0	0	0	0	1	0	0	0	0	0	0	0	0	0	0	0	0
Luteibaculum Owenweeksia_sp.(KC169812)	0	0	1	0	0	0	1	0	0	0	0	1	0	1	0	0	0	0	0	0
Streptococcus Streptococcus_suis(AF009477)	0	0	1	0	0	1	1	0	0	0	0	1	0	0	0	0	0	0	0	0
Thermochromatium Thermochromatium_tepidum(M59150)	0	0	0	0	1	0	0	0	1	0	0	0	0	0	1	0	0	0	0	0
Kineococcus Kineococcus_gypseus(NR_137356.1)	0	0	0	0	0	0	0	0	1	0	0	1	0	0	0	0	0	0	1	0
Enterobacter Enterobacter_sp.(HF679035)	0	0	0	0	0	1	0	0	0	0	3	0	0	0	0	0	0	0	0	0
Dethiobacter Dethiobacter_alkaliphilus(EF422412)	0	0	1	0	0	1	1	2	0	0	1	0	0	0	0	0	0	0	0	0
Caloribacterium Caloribacterium_cisternae(JF262044)	0	1	0	2	0	0	1	0	0	0	0	0	0	0	0	1	1	0	1	0
Armatimonadetes_gp5 uncultured_bacterium(AJ271047)	0	0	0	0	0	0	0	1	0	0	0	0	0	0	0	0	0	0	0	0
Gp16 uncultured_Acidobacteria(EF457359)	0	0	1	0	0	0	0	0	0	0	0	0	3	0	0	0	0	0	0	0
Gp12 uncultured_Acidobacteria(EF457312)	0	0	0	0	0	0	0	0	0	1	1	0	1	0	1	0	2	0	0	0
Luteolibacter Luteolibacter_cuticulihirudinis(JQ429496)	0	0	0	0	0	0	0	0	0	0	0	0	0	0	0	0	2	0	0	0
Mannheimia Mannheimia_granulomatis(AF053902)	0	0	0	0	0	0	0	0	0	0	0	0	0	8	0	0	0	0	0	0
Auritidibacter Auritidibacter_ignavus(FN554542)	0	0	0	0	1	0	1	0	0	0	0	0	0	0	0	0	0	0	0	0
Selenihalanaerobacter Selenihalanaerobacter_shriftii(AF310247)	0	0	0	1	0	0	0	1	0	0	0	0	1	0	0	1	0	1	0	1
Hathewaya Clostridium_limosum(FR870444)	0	1	0	0	0	1	0	2	0	0	0	0	0	1	0	0	0	1	0	0
Lachnoanaerobaculum Lachnoanaerobaculum_orale(HQ877677)	0	0	0	0	1	2	0	0	0	0	0	3	0	0	0	0	1	0	0	0
Alloscardovia Alloscardovia_omnicolens(AM419460)	0	0	0	0	0	0	0	6	0	0	0	0	0	0	0	0	0	1	0	0
Herminiimonas Herminiimonas_aquatilis(AM085762)	0	0	1	0	0	0	4	0	0	0	1	0	0	0	0	0	0	0	0	0
Gemella Gemella_morbillorum(L14327)	0	0	0	0	0	0	0	0	0	0	0	0	0	0	0	0	0	3	0	0
Chlorarachniophyceae Bigelowiella_natans(DQ851108)	0	0	0	0	0	0	0	0	0	0	1	0	0	0	0	0	0	0	0	0
Saccharibacillus Saccharibacillus_kuerlensis(EU046270)	0	0	0	0	0	0	1	0	0	0	3	0	0	0	0	1	0	0	0	1
Pilibacter Pilibacter_termitis(AY533171)	0	0	0	0	1	0	0	0	0	0	1	0	0	0	0	0	0	1	1	0
Nguyenibacter Commensalibacter_intestini(NR_116307.1)	0	0	0	0	0	0	0	3	0	0	0	0	0	0	0	0	0	0	0	0
Peptostreptococcus Peptostreptococcus_anaerobius(AY326462)	0	0	0	0	1	2	0	0	0	0	0	0	0	0	0	0	0	0	0	0
Providencia Providencia_rettgeri(AM040492)	0	0	0	0	1	0	0	0	1	0	0	0	0	0	1	0	0	0	0	0
Simonsiella Simonsiella_muelleri(AF328147)	1	0	0	1	0	0	0	0	0	0	0	0	0	0	0	0	0	1	1	0
Cardiobacterium Cardiobacterium_hominis(M35014)	0	0	0	0	0	0	0	0	0	0	0	0	0	0	0	0	0	2	0	0
Pelosinus Pelosinus_fermentans(NR_109391.1)	0	0	0	0	0	0	0	1	0	0	1	1	1	0	0	0	0	0	0	0
Microgenomates_genera_incertae_sedis uncultured_candidate(AY193167)	0	0	0	1	0	0	0	5	0	0	0	0	0	0	0	0	0	0	0	0
Pseudocitrobacter Pseudocitrobacter_faecalis(KF057941)	0	0	0	0	0	0	0	0	0	0	0	0	0	0	0	0	0	1	0	3
Lebetimonas Lebetimonas_acidiphila(AB167820)	0	0	0	0	0	0	0	4	0	0	1	0	0	0	0	0	0	0	0	0
Erysipelotrichaceae_incertae_sedis Breznakia_blatticola(NR_146686.1)	0	0	1	0	0	0	0	0	0	1	0	0	0	0	0	0	1	0	0	1
Lactobacillus Lactobacillus_oris(X94229)	0	0	0	0	0	0	0	0	0	0	0	0	0	0	0	0	0	0	0	0
Clostridium_XlVa Clostridium_clostridioforme(M59089)	0	0	0	5	0	0	0	0	0	0	0	0	0	0	0	0	1	0	0	0
Bacillus Bacillus_nanhaiisediminis(GQ292773)	0	0	1	0	0	0	1	0	0	0	0	0	0	0	0	0	0	0	0	0
Leptonema Leptonema_illini(AY714984)	0	0	0	0	0	0	1	0	0	0	0	0	0	2	0	0	0	1	0	0
Gp21 uncultured_Acidobacteria(AB116442)	0	0	0	0	0	0	0	0	0	0	0	0	0	0	0	0	0	0	0	0
Armatimonadetes_gp5 uncultured_candidate(FJ536900)	0	0	0	1	1	0	0	0	0	0	0	0	0	0	0	1	0	0	0	1
Atopobium Atopobium_rimae(AF292371)	0	0	0	0	2	0	0	1	0	2	0	0	0	0	0	0	0	0	0	0
Lactobacillus Lactobacillus_saerimneri(AY255802)	0	0	0	0	0	1	0	0	0	0	0	2	0	0	0	0	0	1	2	0
Prevotella Prevotella_bergensis(AY350613)	0	0	0	0	0	1	0	0	0	0	3	0	0	0	0	0	2	0	0	0
Salinivibrio Salinivibrio_siamensis(AB285018)	0	0	0	0	1	1	0	0	0	0	0	0	0	0	0	0	0	1	0	0
Armatimonas/Armatimonadetes_gp1 uncultured_soil(EU861876)	0	1	0	0	1	0	0	0	0	0	0	0	2	0	0	0	0	0	0	0
Streptococcus Streptococcus_oligofermentans(AY099095)	0	0	0	0	0	0	0	0	0	0	0	0	0	0	0	0	0	0	0	0
Desulfurispora Desulfurispora_thermophila(AY548776)	0	0	0	0	0	0	0	1	0	0	0	0	0	0	0	0	0	0	0	0
Photorhabdus Photorhabdus_luminescens(EU930342)	0	0	0	0	0	0	0	0	0	1	0	0	0	0	0	0	0	0	0	0
Legionella Legionella_lansingensis(Z49727)	0	0	0	1	0	0	0	0	2	0	0	0	0	0	0	0	0	1	0	0
Plesiomonas Plesiomonas_shigelloides(X60418)	0	0	0	1	0	0	0	1	0	0	0	0	0	0	1	0	0	0	1	0
Streptococcus Streptococcus_gallinaceus(AJ307888)	0	0	1	0	1	1	0	0	0	0	0	1	0	0	0	0	0	0	0	0
Facklamia Facklamia_tabacinasalis(Y17820)	0	0	1	0	0	0	0	0	0	0	0	0	0	0	0	0	0	1	0	0
Litoribacillus Litoribacillus_peritrichatus(GU391221)	0	0	0	1	0	0	0	1	0	0	0	0	1	0	0	0	0	0	0	0
Amphibacillus Amphibacillus_tropicus(AF418602)	0	0	0	0	0	0	0	3	0	0	0	0	0	1	0	0	0	0	0	0
Paraglaciecola Glaciecola_polaris(AJ293820)	0	0	0	0	0	0	0	0	0	0	1	0	0	0	1	0	0	0	0	0
Dehalobacter Dehalobacter_restrictus(U84497)	0	0	0	1	1	0	0	0	2	0	1	0	1	0	0	0	0	0	0	0
Clostridium_XlVa Clostridium_xylanolyticum(X76739)	0	0	0	1	0	0	0	0	0	1	0	0	0	0	1	0	0	0	0	0
Tessaracoccus Tessaracoccus_bendigoensis(AF038504)	0	0	0	1	0	1	0	0	0	0	1	0	0	0	0	0	0	1	0	0
Propionigenium Propionigenium_maris(X84049)	0	0	0	0	0	0	2	0	0	0	0	0	0	0	0	0	1	0	0	0
Methylohalomonas Methylohalomonas_lacus(DQ834966)	0	0	0	0	1	0	0	0	0	0	0	0	0	0	0	0	0	0	0	0
Fonticella Clostridiaceae_bacterium(HE604099)	0	0	0	0	0	0	0	1	0	0	0	0	0	0	0	0	0	0	0	0
Spongiibacterium Spongiibacterium_pacificum(JX501249)	0	0	0	0	0	0	0	0	1	0	0	0	0	0	0	1	0	0	0	0
Mariniphaga Mariniphaga_anaerophila(AB921558)	0	1	0	0	2	0	0	0	0	0	0	0	1	0	0	0	0	0	0	0
Guggenheimella Guggenheimella_bovis(AY272039)	0	0	0	0	0	0	0	2	0	0	0	0	0	0	0	0	0	0	0	0
Syntrophomonas Syntrophomonas_zehnderi(DQ898277)	0	0	0	1	0	0	0	0	0	0	1	0	0	0	0	1	0	0	0	0
Porphyromonas Porphyromonas_pogonae(NR_136443.1)	0	1	0	0	0	0	1	0	0	0	0	2	0	0	0	0	0	0	1	0
Alloprevotella Alloprevotella_tannerae(AJ005634)	0	0	0	0	0	0	0	0	0	0	4	1	0	0	0	0	0	0	0	0
Porphyromonas Porphyromonas_endodontalis(AY253728)	0	0	1	0	0	0	0	1	0	0	0	0	0	1	0	0	0	0	1	0
Porphyromonas Porphyromonas_pasteri(NR_136788.1)	0	1	1	0	0	0	0	0	1	0	0	0	0	0	0	0	0	0	0	0
Paraprevotella Metaprevotella_massiliensis(NR_147377.1)	0	0	0	0	0	0	0	0	0	0	2	0	0	0	0	0	0	0	0	0
Streptophyta Lactuca_sativa(AP007232)	0	0	0	0	0	0	0	0	0	0	0	0	0	0	0	0	2	0	0	0
Streptococcus Streptococcus_entericus(AJ409287)	0	2	0	0	0	0	0	0	0	0	0	1	0	1	0	0	0	0	0	0
Pelagicoccus Pelagicoccus_croceus(AB297922)	0	0	2	0	0	0	0	2	0	0	0	1	0	1	0	0	0	0	0	0
Rhabdochromatium Rhabdochromatium_marinum(X84316)	0	0	0	0	0	0	1	0	0	0	0	0	0	0	0	0	0	0	0	0
Clostridium_sensu_stricto Clostridium_uliginosum(AJ276992)	0	0	0	0	0	0	0	0	0	0	0	0	0	1	0	0	0	0	0	1
Granulicatella Granulicatella_balaenopterae(Y16547)	0	0	0	0	0	0	0	0	0	0	0	0	0	2	0	0	0	0	0	0
Gp6 uncultured_Acidobacteria(EF457329)	0	0	0	0	0	0	0	0	0	0	0	1	1	1	0	0	0	0	0	0
Sinomonas Arthrobacter_echigonensis(AB248531)	0	0	0	1	2	0	0	0	1	0	0	0	0	0	0	0	0	0	0	0
Microbacter Microbacter_margulisiae(LM643867)	0	1	1	0	0	0	1	0	0	0	0	0	0	0	0	0	0	0	1	0
Marinospirillum Terasakiispira_papahanaumokuakeensis(NR_137414.1)	1	0	1	0	0	0	0	0	1	0	1	0	0	0	0	0	0	0	0	0
Oligella Oligella_urethralis(AF133538)	0	0	0	0	0	0	1	0	0	0	0	0	1	0	0	0	0	0	0	0
Flavobacterium Flavobacterium_sp.(KC969641)	0	0	0	0	0	0	0	0	0	0	0	2	1	0	0	0	1	0	0	0
Photorhabdus Photorhabdus_luminescens(EU930345)	1	0	0	0	0	0	0	0	0	0	0	0	0	0	0	0	0	2	2	0
Pseudomonas Pseudomonas_caricapapayae(D84010)	0	0	0	0	0	0	0	0	0	0	0	0	0	1	0	0	0	0	0	0
Garciella Irregularibacter_muris(NR_144613.1)	0	0	0	0	1	0	0	1	0	0	1	0	0	0	0	1	0	0	0	0
Litorivivens Gammaproteobacteria_bacterium(KM017973)	0	0	0	0	0	0	0	0	1	0	0	0	0	1	1	0	0	1	0	0
Plesiocystis Plesiocystis_pacifica(AB083432)	0	0	0	0	0	0	0	0	0	0	4	0	0	0	0	0	0	0	0	0
Gp10 uncultured_Acidobacteriaceae(AY225642)	0	0	0	0	0	0	0	0	0	0	1	1	1	0	0	0	0	1	0	0
Gynuella Gynuella_sunshinyii(KC213486)	0	0	0	0	0	0	0	0	0	0	0	0	0	0	1	0	0	0	0	0
Cronobacter Cronobacter_muytjensii(EF059845)	0	0	0	0	1	0	2	0	0	0	0	1	0	0	0	0	0	0	0	0
Cronobacter Cronobacter_condimenti(FN539031)	0	0	0	1	0	0	0	0	0	0	0	0	0	0	0	0	0	0	0	0
Desulfocella Desulfocella_halophila(AF022936)	0	0	0	0	0	0	0	1	0	0	0	0	0	0	0	0	1	0	0	0
Ureibacillus Ureibacillus_suwonensis(AY850379)	0	0	0	0	0	1	0	0	0	0	0	0	0	0	0	0	0	0	0	1
Armatimonas/Armatimonadetes_gp1 uncultured_bacterium(EU134997)	0	0	0	1	0	0	0	0	1	0	1	0	1	0	0	1	0	0	0	0
Haliangium Haliangium_ochraceum(AB016470)	0	0	0	0	0	0	0	0	0	1	0	0	0	0	0	0	0	1	0	0
Comamonas Comamonas_denitrificans(AF233877)	0	0	1	0	0	1	2	0	0	0	0	0	0	1	0	0	0	0	0	0
Lactovum Lactovum_miscens(AJ439543)	0	0	0	0	0	0	0	2	0	0	0	0	0	0	0	0	0	0	0	0
BRC1_genera_incertae_sedis uncultured_soil(AJ390438)	0	0	0	0	0	1	0	0	0	0	0	0	0	0	0	0	0	0	0	0
Saccharibacteria_genera_incertae_sedis uncultured_bacterium(AF269001)	0	0	0	0	0	0	0	4	0	0	1	0	0	0	0	0	0	0	1	0
Gp7 uncultured_soil(AY289395)	0	0	0	0	0	0	1	0	0	0	1	0	0	0	0	1	0	0	0	0
Armatimonas/Armatimonadetes_gp1 uncultured_bacterium(FJ478742)	0	0	0	0	2	0	0	0	0	1	0	0	0	0	0	0	1	0	0	0
Gp5 uncultured_soil(AY493919)	0	0	0	1	0	0	0	1	0	0	0	0	0	0	0	0	0	1	0	0
Oligosphaera Oligosphaera_ethanolica(AB558581)	0	0	0	0	0	0	0	0	0	0	0	0	0	0	0	0	1	0	0	0
Thiorhodococcus Phaeobacterium_nitratireducens(NR_136764.1)	0	0	0	1	0	0	0	0	0	0	0	0	0	0	0	0	0	0	0	0
Ornatilinea Ornatilinea_apprima(JQ292916)	0	1	0	0	0	0	0	3	0	0	0	1	0	0	1	0	0	0	1	0
Shewanella Shewanella_corallii(FJ041083)	0	0	0	0	0	0	0	0	0	1	0	0	0	0	3	0	0	0	0	0
Pediococcus Pediococcus_pentosaceus(AJ305321)	0	0	0	0	0	0	5	0	0	0	0	0	0	0	0	0	0	0	0	0
Saccharophagus Saccharophagus_degradans(AF055269)	0	1	0	0	1	0	0	0	0	1	0	0	0	0	1	0	0	0	0	0
Alkalibaculum Alkalibaculum_bacchi(FJ438469)	0	0	0	0	0	0	0	5	0	0	0	0	0	0	0	0	0	0	0	0
Ferrimonas Ferrimonas_sediminum(GU391222)	0	0	0	0	2	0	0	0	0	2	0	0	0	1	0	0	0	0	0	0
Halomonas Halomonas_cibimaris(GQ232738)	0	0	1	0	0	1	1	1	0	0	0	0	0	0	0	0	0	0	0	0
Gp7 uncultured_bacterium(AJ009461)	0	0	0	0	0	0	1	0	0	0	0	0	0	0	0	0	0	0	0	0
Fructobacillus Fructobacillus_ficulneus(AF360736)	0	0	0	0	0	0	0	1	0	0	0	0	0	0	0	0	0	1	1	0
Desulfonema Desulfonema_limicola(U45990)	0	0	0	0	4	1	0	0	0	0	0	0	0	0	0	0	1	1	0	0
Virgibacillus Virgibacillus_arcticus(EF675742)	0	0	0	0	1	0	0	1	0	0	0	0	1	0	0	0	0	0	0	0
Flavobacterium Flavobacterium_succinicans(AM230492)	0	0	0	0	1	0	0	4	0	0	0	0	0	0	0	0	0	0	0	0
Gp23 uncultured_bacterium(AB013269)	0	0	0	1	0	0	0	0	0	0	1	0	0	1	0	0	0	0	0	0
Clostridium_III Clostridium_josui(AB011057)	0	0	0	0	0	0	0	0	0	0	1	0	1	0	0	2	0	0	0	0
Bacillariophyta Phaeodactylum_tricornutum(EF067920)	0	0	3	0	0	0	0	0	0	0	3	0	0	0	0	0	0	0	0	0
Collinsella Enorma_timonensis(NR_144707.1)	0	0	0	0	0	0	0	0	0	0	0	0	0	0	0	1	0	0	0	0
Desulfovibrio Desulfovibrio_legallii(FJ225426)	0	0	0	0	0	0	0	0	0	0	0	0	0	0	0	0	0	0	1	0
Thiophaeococcus Thiophaeococcus_mangrovi(AM748925)	0	0	0	0	1	0	1	0	0	0	1	0	1	0	0	0	0	1	0	0
Streptophyta Staurastrum_punctulatum(AY958085)	0	0	0	0	0	0	0	0	0	0	7	0	0	0	0	0	0	0	0	0
Kosakonia Kosakonia_cowanii(AJ508303)	0	0	0	0	0	0	1	0	0	0	0	0	0	1	0	0	0	0	1	0
Aeromonas Aeromonas_eucrenophila(X60411)	0	0	0	0	2	0	0	1	1	0	0	0	0	0	1	0	0	0	0	0
Clostridium_sensu_stricto Clostridium_schirmacherense(AM114453)	0	0	0	0	0	0	0	0	0	0	0	0	1	0	0	0	0	1	0	0
Eubacterium Eubacterium_limosum(M59120)	0	0	0	1	0	0	0	3	0	0	0	0	0	0	0	0	0	0	0	0
Rothia Rothia_aeria(AB071952)	0	0	0	0	0	0	0	0	0	0	0	0	0	0	0	0	0	0	0	2
Citrobacter Citrobacter_koseri(HQ992945)	0	0	0	0	0	0	0	0	1	0	0	0	0	0	0	0	0	0	0	1
Pediococcus Pediococcus_argentinicus(AM709786)	0	0	0	0	2	0	0	0	0	0	0	0	0	0	0	0	0	2	0	0
Bacillus Bacillus_selenatarsenatis(AB262082)	0	0	0	2	0	0	0	0	0	0	0	0	0	0	0	0	0	2	0	0
Faucicola Faucicola_mancuniensis(KC688888)	0	0	0	0	2	0	0	1	0	0	0	0	0	0	0	0	0	0	0	0
Thiohalorhabdus Thiohalorhabdus_denitrificans(DQ469582)	0	0	0	0	0	0	1	0	0	0	0	0	1	0	0	3	0	0	0	0
Enterobacter Enterobacter_ludwigii(AJ853891)	0	0	0	0	0	0	4	0	0	0	0	0	0	0	0	0	0	0	0	0
Anaerovorax Anaerovorax_odorimutans(AJ251215)	0	0	0	0	0	0	0	0	1	0	0	0	0	1	0	0	0	0	0	0
Mogibacterium Mogibacterium_neglectum(AB037875)	0	0	0	0	0	0	0	0	0	0	0	0	0	0	0	0	0	0	0	0
Lutibacter Marinitalea_sucinacia(NR_116626.1)	1	0	0	0	0	0	0	0	0	0	0	0	0	1	0	0	0	0	0	0
Streptococcus Streptococcus_constellatus(AY309095)	0	0	0	0	0	0	0	1	0	0	1	0	0	0	0	0	0	0	0	0
Selenomonas Selenomonas_artemidis(GQ422716)	0	0	0	0	0	1	0	0	0	0	0	0	0	0	0	0	0	0	0	0
Streptophyta Lotus_japonicus(AP002983)	0	0	0	0	0	1	0	0	0	0	6	0	0	0	0	0	0	0	0	0
Permianibacter Pseudomonadaceae_bacterium(KJ721800)	0	0	0	0	0	0	0	2	0	0	0	0	0	0	0	0	0	1	0	0
Desulfotomaculum Desulfotomaculum_halophilum(U88891)	0	0	0	0	0	0	0	0	0	0	0	1	0	0	0	1	0	0	0	0
Armatimonadetes_gp5 uncultured_bacterium(AJ271048)	0	0	0	1	0	0	0	2	0	0	1	0	0	0	0	0	0	0	0	0
Bacillus Bacillus_sp.(KC616733)	0	0	0	0	0	0	0	0	0	0	0	0	1	0	0	0	0	0	0	0
Clostridium_XlVa Clostridium_saccharolyticum(Y18185)	0	0	0	1	0	0	0	0	0	0	0	0	0	0	0	0	1	0	0	0
Neisseria Neisseria_subflava(AJ239291)	0	0	0	0	0	0	0	0	0	0	0	0	0	0	0	0	0	0	0	0
Enterobacter Enterobacter_hormaechei(AJ508302)	0	0	0	0	0	0	0	0	0	0	0	0	0	0	0	0	0	0	0	0
Blastopirellula Bythopirellula_goksoyri(NR_118636.1)	0	0	0	0	0	0	0	0	0	0	4	0	0	0	0	0	0	0	1	0
Actinobaculum Actinobaculum_massiliense(AF487679)	0	0	1	0	0	0	0	0	0	0	0	0	0	0	0	0	0	0	0	0
Tatumella Tatumella_saanichensis(NR_135894.1)	0	0	0	0	2	0	1	0	0	0	0	0	0	0	0	0	0	0	0	0
Roseococcus Roseococcus_thiosulfatophilus(X72908)	0	0	0	0	0	0	0	0	0	0	0	0	0	0	0	0	0	1	0	0
Streptomyces Streptomyces_polyrhachis(NR_125651.1)	0	0	1	0	0	0	0	0	0	0	0	0	0	1	0	1	0	0	0	0
Mobiluncus Mobiluncus_mulieris(AJ318410)	0	0	0	0	0	0	0	0	0	0	0	0	1	0	0	0	0	0	0	1
Clostridium_XlVa Clostridium_indolis(Y18184)	0	1	0	0	0	0	0	0	0	0	0	0	0	0	0	0	0	0	0	0
Tetragenococcus Tetragenococcus_osmophilus(EU522083)	0	0	0	0	0	0	1	0	0	0	1	0	0	0	0	0	0	0	0	0
Desulfohalobium Desulfohalobium_retbaense(X99235)	0	0	0	0	0	0	0	0	0	0	0	0	0	0	0	0	0	0	0	0
Salmonella Salmonella_subterranea(NR_115224.1)	0	0	1	0	0	0	0	0	0	0	0	0	0	0	1	0	0	0	0	0
Bacillus Bacillus_pseudofirmus(X76439)	0	0	0	0	0	0	0	0	0	0	1	0	0	0	0	0	0	0	0	0
Saccharibacteria_genera_incertae_sedis uncultured_candidate(AF445701)	0	0	0	3	0	0	0	0	0	0	0	0	0	0	0	0	0	0	0	0
Rikenella Rikenella_microfusus(L16498)	0	0	0	0	0	0	0	0	0	0	0	1	0	0	0	1	0	0	0	0
Kordia Kordia_jejudonensis(KF040476)	0	0	0	0	0	0	0	0	0	0	0	0	0	0	0	1	0	0	0	0
Thermomicrobium Thermomicrobium_sp.(KF193529)	0	0	0	0	0	0	0	1	0	1	0	1	0	0	0	0	0	0	0	0
Desulfuromonas Desulfuromonas_acetoxidans(NR_121678.1)	0	0	0	0	0	0	0	0	0	0	1	0	0	0	0	0	0	0	1	0
Planctopirus Planctomyces_limnophilus(X62911)	0	0	0	0	1	0	0	0	0	0	0	0	0	1	0	2	0	0	0	0
Carboxylicivirga Cytophaga_sp.(KF620113)	0	0	0	0	0	0	0	0	1	0	0	2	0	0	0	0	0	0	0	0
Clostridium_XII Eubacterium_angustum(NR_044642.2)	0	0	0	0	0	0	0	0	0	1	1	0	1	0	0	0	0	0	1	0
Bifidobacterium Bifidobacterium_biavatii(AB559506)	0	0	0	0	0	0	0	0	0	0	0	1	0	0	0	0	0	0	0	0
Brachymonas Brachymonas_denitrificans(D14320)	0	0	0	0	0	0	0	0	2	0	0	0	0	0	0	0	0	0	1	0
Lactobacillus Lactobacillus_harbinensis(AB196123)	0	0	0	0	0	0	0	0	0	0	0	2	0	0	0	0	0	0	2	0
Asteroleplasma Asteroleplasma_anaerobium(M22351)	0	0	0	0	0	0	0	1	0	0	0	0	0	0	0	0	0	0	0	0
Lactobacillus Lactobacillus_ceti(AM292799)	0	3	0	0	0	0	0	0	0	0	0	0	0	0	0	0	0	1	0	0
Prevotella Prevotella_maculosa(EF534314)	0	0	0	0	0	4	0	0	0	0	0	0	0	0	0	0	0	0	0	0
Geodermatophilus Geodermatophilus_obscurus(X92356)	1	0	0	0	1	0	0	0	0	0	0	0	1	0	1	0	0	0	0	0
Fusobacterium Fusobacterium_gonidiaformans(X55410)	0	0	0	0	0	0	0	0	0	0	0	0	0	0	0	0	1	0	0	0
Alicyclobacillus Alicyclobacillus_ferrooxydans(EU137838)	0	0	0	0	0	0	0	0	0	0	1	0	0	0	0	1	0	0	0	0
Demequina Demequina_lutea(EF451745)	0	0	0	0	0	0	0	0	1	0	0	0	0	0	0	0	0	0	0	0
Streptophyta Acorus_calamus(AJ879453)	0	0	0	0	0	1	0	0	0	0	5	0	0	0	0	0	0	0	0	0
Sporanaerobacter Sporanaerobacter_acetigenes(AF358114)	1	0	0	0	1	0	0	0	0	0	1	0	0	0	0	0	0	0	0	0
Streptomyces Streptomyces_harbinensis(JQ750974)	0	0	0	0	0	0	0	1	0	0	0	1	0	0	1	0	0	0	1	1
Oceanococcus Oceanococcus_atlanticus(KC997601)	0	0	0	0	0	0	0	0	1	0	0	0	0	1	0	0	0	0	0	0
Selenomonas Selenomonas_flueggei(AF287803)	0	0	0	0	0	0	0	0	0	0	0	1	0	1	0	0	0	0	0	0
Photobacterium Photobacterium_angustum(D25307)	0	0	0	0	0	0	0	0	0	1	1	1	0	0	0	0	0	0	0	1
Cetobacterium Cetobacterium_ceti(X78419)	0	0	0	0	0	0	3	0	0	0	0	0	0	0	0	0	0	0	0	0
Ferruginibacter Ferruginibacter_paludis(NR_136802.1)	0	0	2	0	0	0	2	0	0	0	0	0	0	0	0	0	0	0	1	0
Paraferrimonas Paraferrimonas_sedimenticola(AB252732)	0	0	0	0	1	0	0	0	0	0	1	0	0	0	0	0	0	1	0	0
Lactobacillus Lactobacillus_bifermentans(JN175330)	0	0	0	0	0	0	1	0	0	0	0	0	0	0	0	0	0	0	0	0
Syntrophothermus Syntrophothermus_lipocalidus(AB021305)	0	0	0	0	1	0	0	0	0	1	0	0	1	0	1	0	0	0	0	0
Bifidobacterium Bifidobacterium_magnum(D86193)	0	1	0	0	1	0	0	0	0	0	0	0	0	0	0	0	0	1	0	0
Kluyvera Kluyvera_georgiana(AF047186)	0	0	0	0	0	0	0	0	0	0	0	0	0	1	0	0	0	0	0	0
Bifidobacterium Bifidobacterium_reuteri(AB613259)	0	0	0	0	1	0	0	1	0	0	0	0	0	0	0	0	0	0	0	0
Teredinibacter Teredinibacter_turnerae(AY028398)	0	0	0	0	0	0	0	0	0	0	0	0	0	0	1	0	0	0	1	0
Lactobacillus Lactobacillus_hamsteri(AJ306298)	1	0	0	0	0	0	0	0	1	0	0	1	0	0	0	0	0	0	0	1
Neisseria Neisseria_perflava(HF558366)	0	0	0	0	0	0	0	0	0	0	0	0	0	0	0	0	0	0	0	0
Caminicella Caminicella_sporogenes(AJ320233)	0	0	0	0	0	0	0	1	0	0	0	0	0	0	0	0	1	0	0	0
Lactobacillus Lactobacillus_rossiae(AJ564009)	0	0	0	0	1	0	0	1	0	0	0	2	0	0	0	0	0	0	0	0
Lactobacillus Lactobacillus_equi(AB048833)	0	0	0	0	2	0	0	1	0	0	0	0	0	0	0	0	0	0	0	0
Desulfonauticus Desulfonauticus_autotrophicus(FJ194951)	0	0	0	0	1	0	0	0	0	0	0	0	0	0	0	0	0	0	0	0
Catenovulum Catenovulum_agarivorans(GQ262000)	0	0	0	1	1	0	0	0	0	0	0	0	0	0	2	0	0	0	0	0
Acetoanaerobium Acetoanaerobium_noterae(GU562448)	0	0	0	0	0	0	0	2	0	0	0	0	0	0	0	0	0	0	1	1
Desulfoglaeba Desulfoglaeba_alkanexedens(DQ303457)	0	0	0	0	0	0	0	0	1	0	0	0	0	0	0	1	0	0	1	0
Chitinophaga Chitinophaga_sancti(AB078066)	0	0	0	0	0	0	1	0	1	0	0	0	0	0	0	0	1	0	0	0
Streptococcus Streptococcus_marimammalium(AJ634751)	0	0	0	0	0	0	0	0	0	0	0	0	0	0	0	0	0	0	0	0
Gordonia Gordonia_bronchialis(NR_119065.1)	0	0	0	0	0	0	0	2	0	0	0	0	0	0	0	0	1	0	0	0
Hoeflea Hoeflea_anabaenae(DQ364238)	0	0	0	0	1	0	0	0	0	1	0	0	0	0	2	0	0	0	0	0
Limisphaera Verrucomicrobiales_bacterium(HF947551)	0	0	0	0	1	0	0	0	0	0	0	0	0	0	0	0	0	0	0	0
Alterococcus Alterococcus_agarolyticus(AF075271)	0	0	0	0	0	1	0	0	0	0	0	0	0	0	0	0	1	0	0	0
Clostridium_XI Clostridium_bifermentans(AB075769)	0	0	0	0	1	0	0	0	0	0	0	0	0	0	0	0	2	0	0	0
Desulfovibrio Desulfovibrio_longreachensis(Z24450)	0	0	0	0	0	0	0	0	0	0	0	0	0	0	0	0	0	0	0	0
Thermoleophilum Thermoleophilum_album(AJ458462)	0	0	2	0	0	0	0	0	0	0	0	0	1	0	0	0	0	0	0	0
Exiguobacterium Exiguobacterium_aquaticum(JF775503)	0	0	0	1	0	0	0	0	0	0	0	0	0	0	1	0	0	0	0	0
Bifidobacterium Bifidobacterium_thermacidophilum(AB016246)	0	0	0	1	1	0	0	0	0	0	0	0	0	0	0	0	0	0	0	0
Ohtaekwangia Ohtaekwangia_kribbensis(GU117703)	0	0	0	0	0	0	0	0	0	0	1	0	0	0	0	1	0	0	0	0
Selenomonas Selenomonas_lacticifex(NR_114617.1)	0	0	0	0	0	0	1	0	0	0	1	0	0	0	0	0	0	1	0	0
Gp16 uncultured_Acidobacteria(EF457375)	0	0	0	0	0	0	0	0	0	0	0	0	0	0	0	0	1	0	0	0
Romboutsia Romboutsia_ilealis(JN381505)	0	0	1	0	0	0	0	2	0	0	0	0	0	0	0	0	3	0	0	0
Thiohalobacter Wenzhouxiangella_marina(NR_136878.1)	0	0	0	0	0	0	0	0	0	1	0	0	0	0	0	0	1	0	0	0
Shewanella Shewanella_kaireitica(AB094598)	0	0	0	0	3	0	0	0	0	0	0	0	1	0	0	1	0	0	0	0
Actinomyces Actinomyces_cardiffensis(AJ421779)	0	0	0	0	0	0	0	3	0	0	0	0	0	0	0	0	0	0	0	0
Parafilimonas Filimonas_sp.(KF934397)	1	0	0	0	0	1	1	0	0	0	0	0	1	0	0	0	0	0	0	0
Shewanella Shewanella_benthica(X82131)	0	0	1	0	1	0	0	0	0	0	0	0	0	0	0	0	0	0	0	0
Gp23 uncultured_bacterium(L04711)	0	0	0	0	0	0	0	0	0	0	0	0	0	0	0	0	0	0	2	0
Franconibacter Cronobacter_helveticus(DQ273688)	0	0	1	0	0	0	0	0	0	0	0	0	0	0	1	0	0	0	0	0
Laceyella Laceyella_putida(AF138736)	0	0	0	1	1	0	0	0	0	0	0	0	0	0	0	0	0	0	0	0
Erwinia Erwinia_persicina(U80205)	0	0	0	0	0	0	0	0	0	0	0	0	0	0	2	0	0	0	0	0
Amycolatopsis Amycolatopsis_tolypomycina(AJ293757)	0	0	1	0	0	0	0	1	0	0	1	0	0	0	0	1	0	0	0	0
Peptoniphilus Peptoniphilus_obesi(NR_125607.1)	0	0	0	0	0	0	0	0	0	0	0	0	0	0	0	0	0	0	0	1
Thauera Thauera_terpenica(AJ005817)	0	0	5	0	0	0	0	0	0	0	0	0	0	0	0	0	0	0	0	0
Derxia Derxia_lacustris(HM046412)	0	0	0	0	0	0	0	0	0	0	0	0	1	0	0	1	0	0	0	0
Shewanella Shewanella_colwelliana(AY653177)	0	0	0	0	2	0	0	0	0	1	0	0	0	0	0	0	0	0	0	0
GpIIb Microcystis_elabens(U40335)	0	0	0	0	0	0	0	0	0	0	0	0	0	0	0	1	1	1	0	0
Mycobacterium Mycobacterium_novocastrense(U96747)	0	0	1	0	0	1	0	0	0	0	2	0	0	0	0	0	0	0	0	0
Proteiniphilum Lascolabacillus_massiliensis(NR_144720.1)	0	1	0	0	0	0	0	0	0	0	0	0	0	1	0	0	1	0	0	0
Anaeroplasma Anaeroplasma_bactoclasticum(M25049)	0	0	0	0	0	2	0	0	0	0	0	1	0	0	0	0	0	0	1	0
Celerinatantimonas Celerinatantimonas_diazotrophica(DQ913890)	0	0	0	0	0	0	0	0	0	0	0	0	0	0	1	0	0	0	0	0
Umboniibacter Umboniibacter_roseus(NR_145653.1)	0	0	0	0	3	0	0	0	0	0	0	0	0	0	1	0	0	0	0	0
Armatimonadetes_gp2 uncultured_bacterium(AJ009504)	0	0	1	0	0	0	1	0	0	0	0	0	0	0	0	0	0	0	0	1
Clostridium_sensu_stricto Clostridium_kogasensis(NR_136452.1)	0	0	0	0	1	0	0	0	0	0	1	1	1	0	0	0	0	0	0	0
Ktedonobacter Ktedonobacter_racemifer(AM180156)	0	0	0	0	0	0	1	0	0	0	0	0	0	0	0	0	0	0	0	0
Prevotella Prevotella_jejuni(JQ778983)	0	0	0	0	0	0	0	0	0	0	0	0	0	0	0	0	0	0	0	0
Pectinatus Pectinatus_sottacetonis(JF280084)	0	0	0	0	0	0	0	0	0	0	0	0	0	2	0	0	0	0	0	0
Desulfobacterium Desulfobacterium_indolicum(AJ237607)	0	0	0	0	1	0	0	0	0	1	0	0	1	0	0	0	0	0	0	0
Flavobacterium Flavobacterium_xanthum(AF030380)	0	0	0	0	0	0	0	1	0	0	0	0	1	0	0	0	0	0	0	0
Campylobacter Campylobacter_concisus(DQ174166)	0	0	0	0	0	0	0	0	0	0	0	0	0	0	0	0	0	1	0	2
Paludibaculum Acidobacteria_bacterium(KJ461654)	0	0	0	0	0	0	0	4	0	0	0	0	0	0	0	0	0	0	0	0
Leadbetterella Leadbetterella_byssophila(AY854022)	0	1	0	0	0	0	0	0	0	0	0	0	0	0	0	0	0	0	1	0
Fusobacterium Fusobacterium_nucleatum(NR_117291.1)	0	0	0	0	0	0	0	0	0	0	0	0	0	0	0	0	0	0	0	0
Clostridium_sensu_stricto Clostridium_grantii(X75272)	0	0	0	0	0	0	0	2	0	0	0	1	0	0	0	0	0	0	0	0
Lactobacillus Lactobacillus_rapi(AB366389)	0	0	0	0	0	0	0	0	0	0	0	0	0	0	0	0	0	0	3	0
Mangrovibacterium Mangrovibacterium_marinum(NR_146043.1)	0	0	0	0	0	0	0	1	0	0	0	0	0	0	0	1	0	0	0	0
Clostridium_sensu_stricto Clostridium_frigoris(AJ506116)	0	0	0	0	0	0	0	1	0	0	0	0	0	1	0	0	0	0	0	0
Bifidobacterium Bifidobacterium_tsurumiense(AB241106)	0	1	0	0	0	0	0	0	0	0	1	0	0	0	0	0	0	0	0	0
Halopolyspora Actinomycetales_bacterium(KF022042)	0	0	0	0	0	0	0	0	0	0	0	0	0	0	0	0	0	0	0	0
Psychrobacter Psychrobacter_phenylpyruvicus(U46144)	0	1	0	0	1	0	0	0	0	0	0	0	0	0	1	0	0	0	0	0
Erwinia Erwinia_mallotivora(AJ233414)	0	0	0	0	2	0	0	0	0	0	0	0	0	0	0	0	0	0	0	0
Saccharibacteria_genera_incertae_sedis uncultured_bacterium(AF268999)	0	1	0	0	0	0	0	1	1	0	0	0	1	0	0	0	0	0	0	0
Salinimonas Salinimonas_chungwhensis(AY553295)	0	0	0	0	0	0	0	0	0	0	0	0	0	0	3	0	0	0	0	0
Prevotella Prevotella_nanceiensis(AY957555)	0	0	0	0	0	1	0	0	0	0	1	0	0	1	0	0	0	0	0	0
Comamonas Comamonas_jiangduensis(JQ941713)	0	0	5	0	0	0	0	0	0	0	0	0	0	0	0	0	0	0	0	0
BRC1_genera_incertae_sedis uncultured_soil(AJ390445)	0	0	0	0	0	0	0	0	0	0	0	0	0	0	0	1	0	0	0	0
Armatimonadetes_gp5 uncultured_bacterium(FJ479523)	0	0	0	0	0	0	0	1	0	0	0	0	1	0	0	0	0	0	0	1
Flammeovirga Flammeovirga_aprica(AB247553)	0	0	0	0	0	1	0	0	1	0	1	0	0	0	0	0	0	0	1	0
Bifidobacterium Bifidobacterium_mongoliense(AB433856)	0	0	0	0	0	0	0	0	0	0	0	0	0	0	0	0	0	0	1	0
Gp25 uncultured_soil(AY326582)	0	0	0	0	0	0	0	0	0	0	0	1	0	0	0	0	0	0	0	0
Thiothrix Thiothrix_disciformis(AB042532)	0	0	0	0	0	0	0	0	0	0	0	0	0	0	0	0	0	0	1	0
Neptunomonas Profundimonas_piezophila(NR_117943.1)	0	0	0	1	0	0	0	0	0	0	0	0	0	0	0	0	0	0	0	0
Polaribacter Polaribacter_franzmannii(U14586)	0	0	0	0	1	0	0	0	0	1	0	0	1	0	0	0	0	0	0	0
Thalassomonas Thalassomonas_haliotis(AB369381)	0	0	0	0	1	0	0	1	0	0	0	0	0	0	0	0	0	0	0	0
Candidatus_Calescibacterium bacterium_EMUnclassified19(U05662)	0	0	0	0	0	0	0	0	0	0	0	1	0	0	0	0	0	0	0	0
Rhodoluna Rhodoluna_limnophila(NR_125490.1)	0	0	0	0	0	0	0	1	0	0	0	0	0	0	0	0	0	0	0	1
Bifidobacterium Bifidobacterium_commune(NR_136422.1)	0	0	0	1	0	0	0	0	0	0	0	0	1	0	0	0	0	0	0	0
Persicirhabdus Persicirhabdus_sediminis(AB331886)	0	0	1	0	0	0	0	0	0	0	0	0	0	0	0	1	0	0	0	0
Nitratifractor Nitratifractor_salsuginis(AB175500)	0	0	0	0	0	0	0	1	0	0	0	0	0	0	0	0	0	0	0	0
Balneatrix Balneatrix_alpica(Y17112)	0	0	0	0	0	0	0	0	0	1	0	0	0	0	1	0	0	0	0	0
Catenulispora Catenulispora_fulva(NR_147749.1)	0	0	0	0	0	1	0	0	0	1	0	0	0	0	0	0	0	0	0	0
Escherichia/Shigella Shigella_sonnei(FR870445)	0	0	0	3	0	0	0	0	0	0	0	0	0	0	0	0	0	0	0	0
Anaerosinus Anaerosinus_glycerini(AJ010960)	0	0	0	0	0	0	0	0	0	0	0	0	0	0	0	0	0	0	0	0
Streptococcus Streptococcus_dentapri(AB469560)	0	0	0	0	0	0	0	0	0	0	0	0	0	0	1	0	0	0	0	1
Devosia Devosia_subaequoris(AM293857)	0	0	0	0	1	0	0	1	0	0	0	0	0	0	0	1	0	0	0	0
Peptostreptococcus Peptostreptococcus_russellii(AY167952)	0	0	0	0	0	0	0	0	0	0	0	0	1	0	0	0	1	0	0	0
Desulfonatronospira Desulfohalophilus_alkaliarsenatis(NR_132701.1)	0	0	0	0	0	0	0	0	0	0	0	0	0	0	0	0	0	0	0	0
Eubacterium Eubacterium_nodatum(Z36274)	1	0	0	0	0	0	0	0	0	0	0	0	1	0	0	0	0	0	0	0
Chitinivibrio Chitinivibrio_alkaliphilus(JF304641)	0	0	0	0	0	0	0	0	0	0	0	0	0	0	0	0	0	0	0	0
Phytomonospora Phytomonospora_endophytica(GU367156)	0	0	0	0	0	1	0	0	0	0	0	0	0	0	0	1	0	0	0	0
Marininema Marininema_mesophilum(JN006758)	0	0	0	0	0	0	0	0	0	0	1	0	0	0	0	0	0	0	0	0
Allofustis Allofustis_seminis(AJ410303)	0	0	0	0	0	1	0	0	0	0	0	0	0	2	0	0	0	0	0	0
Prevotella Marseilla_massiliensis(NR_144746.1)	0	0	1	0	0	1	0	0	0	0	0	0	0	0	0	0	1	0	0	0
Marininema Marininema_halotolerans(KC684888)	0	0	0	0	0	0	0	0	0	0	0	0	0	0	0	0	0	1	0	0
Acinetobacter Acinetobacter_kookii(JX137279)	0	0	0	0	0	0	0	0	0	2	0	0	1	0	1	0	0	0	0	0
Aureitalea Aureitalea_marina(AB602429)	0	1	0	0	0	1	1	0	0	0	0	0	0	0	0	0	0	0	0	0
Brevundimonas Brevundimonas_diminuta(AB021415)	0	0	0	0	0	0	0	0	0	0	2	0	0	1	0	0	0	0	0	0
Odoribacter Odoribacter_denticanis(AY560020)	0	1	0	0	0	0	0	0	0	0	0	0	0	0	0	1	0	0	0	0
Desulfomicrobium Desulfoplanes_formicivorans(NR_135886.1)	0	0	1	0	0	0	0	1	1	0	0	0	0	0	0	1	0	0	0	0
Caloramator Caloramator_mitchellensis(GU723692)	0	0	0	0	0	0	0	0	0	0	0	0	0	0	0	0	0	1	0	0
Ilyobacter Ilyobacter_tartaricus(AJ307982)	0	0	0	1	0	0	1	0	0	0	0	0	0	0	0	0	0	0	0	0
GpI Calothrix_elsteri(NR_117190.1)	0	0	0	0	0	0	0	0	0	0	0	0	0	0	0	0	0	0	0	0
Shimazuella Shimazuella_kribbensis(AB049939)	0	0	0	0	0	0	0	1	0	0	0	0	0	0	0	0	1	0	0	0
Mesonia Mesonia_sediminis(NR_146044.1)	0	1	1	0	0	0	0	0	0	0	0	0	0	1	0	0	0	0	0	0
Eggerthia Eggerthia_catenaformis(AJ621549)	0	0	0	0	0	0	0	0	0	0	1	0	0	0	0	0	0	0	0	0
Gp10 Holophaga_sp.(AF385537)	0	0	0	0	0	0	0	0	0	0	0	0	0	0	0	0	0	0	0	0
Heliothrix Heliothrix_oregonensis(L04675)	0	0	0	1	0	0	0	0	0	0	0	0	0	0	0	0	0	2	0	0
Clostridium_XI Clostridium_ghonii(AB542933)	0	0	0	0	1	0	0	0	0	1	0	0	0	0	0	0	0	0	0	0
Clostridium_sensu_stricto Clostridium_ljungdahlii(FR733688)	0	0	0	0	0	0	0	2	0	0	0	0	1	0	0	0	0	0	0	0
Pantoea Pantoea_allii(AY530795)	0	0	0	0	3	0	0	0	0	0	0	0	0	0	0	0	0	0	0	0
Erwinia Erwinia_pyrifoliae(EF122435)	0	0	0	1	0	0	0	0	0	0	0	0	0	0	0	1	0	0	0	0
Streptomyces Streptomyces_xiamenensis(EF012099)	0	1	0	0	0	0	0	0	0	0	0	0	1	0	0	0	0	0	0	0
Vibrio Vibrio_nigripulchritudo(X74717)	0	0	0	0	0	0	1	0	0	0	0	0	0	0	2	0	0	0	0	0
Fusobacterium Fusobacterium_nucleatum(NR_117840.1)	0	0	0	0	0	0	0	0	0	0	0	0	0	0	0	0	0	0	0	0
Streptophyta Ceratophyllum_demersum(EF614270)	0	0	0	0	0	0	0	0	0	0	5	0	0	0	0	0	0	0	0	0
Lactobacillus Lactobacillus_composti(AB268118)	0	0	0	0	0	0	0	0	0	0	0	0	0	0	0	0	0	1	0	0
Methylobacillus Methylobacillus_pratensis(AY298905)	0	0	0	0	0	0	0	2	0	0	0	0	0	0	0	0	0	1	0	0
Streptococcus Streptococcus_dysgalactiae(DQ232540)	0	0	0	0	0	0	0	4	0	0	0	0	0	0	0	0	0	0	0	0
Colwellia Litorilituus_sediminis(NR_117510.1)	0	0	0	0	0	0	0	0	0	0	0	1	0	0	0	0	0	0	0	0
Nocardia Nocardia_fluminea(AF277204)	0	0	0	0	1	0	0	0	0	0	0	0	0	0	0	0	0	0	0	0
Sulfobacillus Sulfobacillus_benefaciens(EF679212)	0	0	0	0	0	0	0	3	0	0	0	0	0	0	0	0	0	0	0	0
Fulvivirga Fulvivirga_kasyanovii(DQ836305)	0	0	1	0	0	1	0	0	0	0	1	0	0	0	0	0	0	0	0	0
Thalassospira Thalassospira_xiamenensis(AY189753)	0	0	0	0	0	0	0	0	0	0	0	0	0	0	1	0	0	0	0	0
Desulfovibrio Desulfovibrio_gracilis(U53464)	0	1	0	0	0	0	0	0	1	0	0	0	0	0	0	0	0	0	0	0
Butyrivibrio Butyrivibrio_hungatei(AJ428553)	0	0	0	0	1	0	0	0	0	0	0	0	0	0	0	0	0	0	0	0
Calditerricola Calditerricola_yamamurae(AB308475)	0	0	0	0	1	0	0	0	0	0	0	0	0	0	0	1	0	0	1	0
Lactobacillus Lactobacillus_tucceti(AJ576006)	0	0	0	0	0	0	0	0	1	0	0	0	0	0	0	0	0	1	0	0
Parapedobacter Parapedobacter_pyrenivorans(KC684529)	0	0	0	0	0	0	0	0	0	0	1	0	0	0	0	0	0	0	0	0
Prevotella Prevotella_paludivivens(AB078827)	0	0	0	0	0	2	0	0	0	0	1	0	0	0	0	0	0	0	0	0
Clostridium_sensu_stricto Clostridium_frigidicarnis(AF069742)	0	0	0	0	0	0	0	0	0	0	0	0	0	0	0	0	0	1	0	0
Flavobacterium Flavobacterium_psychrophilum(NR_114468.1)	0	0	0	0	0	0	1	0	0	0	0	0	0	0	0	0	0	1	0	0
Lactobacillus Lactobacillus_insicii(NR_147740.1)	0	0	0	0	0	0	0	0	0	0	0	0	0	0	0	0	0	0	2	0
Halorhodospira Halorhodospira_abdelmalekii(NR_117736.2)	0	0	0	0	0	0	0	0	0	0	0	0	0	0	1	0	0	0	0	0
Francisella Francisella_guangzhouensis(FJ591095)	0	0	0	0	0	0	0	1	0	0	0	1	0	0	0	0	1	0	0	0
Petrimonas Petrimonas_sulfuriphila(AY570690)	0	0	0	0	0	0	0	0	1	0	0	0	0	1	0	0	1	0	0	0
Oceaniserpentilla Oceaniserpentilla_haliotis(AM747817)	0	0	0	0	0	0	0	1	0	0	0	0	0	0	2	0	0	0	0	0
Craurococcus Craurococcus_roseus(D85828)	0	0	0	0	0	1	0	0	0	0	1	0	0	0	0	0	0	0	1	0
Aquabacterium Aquabacterium_fontiphilum(EF626687)	0	0	0	0	0	0	1	0	0	0	0	0	1	0	0	0	0	0	0	0
Oenococcus Oenococcus_kitaharae(AB221475)	0	0	0	0	0	0	0	0	0	0	0	0	0	1	0	0	0	0	0	0
Brenneria Brenneria_goodwinii(JN544202)	0	0	0	1	0	0	0	0	0	0	0	1	0	0	0	0	0	0	1	0
Emticicia Emticicia_aquatica(NR_145846.1)	0	0	0	0	0	0	0	0	0	0	0	1	1	0	0	0	0	0	0	0
Treponema Treponema_pectinovorum(GU562449)	0	0	0	1	0	0	0	0	0	0	0	0	0	0	0	0	0	0	0	0
Natroniella Natroniella_acetigena(NR_117124.1)	0	0	0	0	0	0	0	1	0	0	0	0	0	1	0	0	0	0	0	0
Halomonas Halomonas_halocynthiae(AJ417388)	0	0	2	0	0	0	0	0	0	0	0	0	0	0	0	0	0	0	0	0
Tepidimicrobium Tepidimicrobium_ferriphilum(AY656718)	0	1	0	0	0	0	0	0	0	0	0	0	0	0	0	0	0	1	1	0
Asaccharospora Clostridium_irregulare(X73447)	0	0	0	0	2	0	0	0	0	0	0	0	0	0	0	0	0	0	0	0
Oceanospirillum Oceanospirillum_multiglobuliferum(AB006764)	0	0	0	0	0	0	0	0	0	0	0	1	0	0	0	0	0	0	0	0
Bifidobacterium Bifidobacterium_avesanii(NR_137395.1)	0	0	0	0	0	0	0	0	0	0	0	0	0	0	0	0	0	0	2	0
Amaricoccus Amaricoccus_kaplicensis(U88041)	0	1	0	0	0	0	0	0	0	0	1	0	2	0	0	0	0	0	0	0
Streptomyces Streptomyces_sulphureus(DQ442546)	0	0	0	0	0	0	0	0	0	0	0	0	0	0	0	0	0	0	1	0
Buchnera Buchnera_aphidicola(AE013218)	0	0	0	0	2	0	0	0	0	0	0	0	0	0	0	0	0	0	0	0
Peptoniphilus Peptoniphilus_gorbachii(DQ911241)	0	0	0	0	0	0	2	0	0	0	0	0	0	0	0	0	0	0	0	2
Paenibacillus Paenibacillus_marinisediminis(JF748731)	0	0	0	0	0	0	0	0	0	0	0	0	0	0	0	0	0	1	0	0
Thioalkalivibrio Thioalkalivibrio_halophilus(AY346464)	0	0	0	0	0	1	0	0	0	0	0	0	1	0	0	0	0	1	0	0
Tatumella Tatumella_ptyseos(AJ233437)	0	0	0	0	1	0	0	0	0	1	0	0	0	0	0	0	0	0	0	0
Bombiscardovia Bombiscardovia_coagulans(EU127550)	0	1	0	0	0	0	0	0	0	0	0	0	0	0	0	0	0	0	0	0
Desulfonema Desulfonema_magnum(U45989)	1	0	0	1	0	0	0	0	0	0	0	0	1	0	0	0	0	0	0	0
Lactobacillus Lactobacillus_acetotolerans(M58801)	0	0	0	0	0	0	0	1	0	0	0	0	0	0	0	0	0	0	0	0
Halioglobus Halioglobus_japonicus(AB602427)	0	0	0	1	0	0	0	0	0	0	0	0	0	1	0	0	0	0	0	0
Fusobacterium Fusobacterium_perfoetens(M58684)	0	0	0	0	0	0	0	0	0	0	0	0	0	0	0	0	0	0	0	0
Ferrimonas Ferrimonas_pelagia(JQ780822)	0	0	0	0	0	0	0	0	0	0	0	0	0	0	2	0	0	0	0	0
Desulfomonile Desulfomonile_limimaris(AF230531)	0	0	0	0	0	0	0	0	0	0	0	0	1	0	0	1	1	0	0	0
Sinomonas Sinomonas_sp.(KC841860)	0	0	0	0	1	0	0	0	0	0	0	0	0	0	0	0	0	0	0	1
Gp4 uncultured_Acidobacteria(AY281358)	0	0	0	0	0	1	1	0	0	0	0	0	0	0	0	0	0	0	0	0
Clostridium_sensu_stricto Clostridium_punense(NR_145903.1)	0	0	0	0	0	0	0	2	0	0	0	0	0	0	0	0	0	0	0	0
Actinomyces Actinomyces_oricola(AJ507295)	0	0	0	0	0	0	0	0	0	0	0	0	0	1	0	0	0	0	0	0
Psychrobacter Psychrobacter_adeliensis(HE654007)	0	0	0	0	0	0	0	0	0	0	0	0	0	0	0	0	1	0	0	0
Nosocomiicoccus Abyssicoccus_albus(NR_146680.1)	0	0	0	0	0	0	0	0	0	0	0	0	0	0	0	0	0	0	0	0
Burkholderia Burkholderia_ambifaria(AF043302)	0	0	0	0	0	0	0	0	0	0	0	0	0	0	2	0	0	0	0	0
Suttonella Suttonella_ornithocola(AJ717394)	0	0	0	0	0	0	0	0	0	0	0	0	0	0	0	0	0	0	0	0
Paenibacillus Paenibacillus_thiaminolyticus(NR_115600.1)	0	0	1	0	0	0	0	0	0	0	0	0	0	0	0	0	0	1	0	0
Clostridium_XI Clostridium_thermoalcaliphilum(FR749954)	0	0	0	0	0	0	0	0	0	0	0	0	0	0	0	0	1	0	0	0
Erwinia Erwinia_uzenensis(AB546198)	0	0	0	0	0	0	0	0	0	0	0	0	0	0	1	0	0	0	0	0
Nitritalea Nitritalea_halalkaliphila(FM991866)	0	0	0	0	0	0	0	0	0	0	0	1	0	0	0	0	0	0	0	0
Anaerosalibacter Anaerosalibacter_massiliensis(NR_144694.1)	0	0	0	0	0	0	0	1	0	0	1	0	0	0	0	0	0	0	0	0
Azorhizobium Azorhizobium_doebereinerae(AF391130)	0	0	0	0	0	0	0	0	0	0	0	0	0	0	0	0	0	0	0	0
Salsuginibacillus Salsuginibacillus_kocurii(AM492160)	0	0	0	0	0	0	0	0	0	0	0	0	0	0	0	0	0	0	0	0
Bacillus Bacillus_smithii(Z26935)	0	0	0	0	0	0	0	0	0	0	1	0	0	0	0	0	0	0	0	0
Ureibacillus Ureibacillus_sp.(JX274433)	0	0	0	0	0	0	0	0	0	0	0	1	0	0	0	0	0	1	0	0
Kineosphaera Kineosphaera_limosa(AF109792)	0	0	0	0	0	0	0	0	0	0	0	0	0	1	0	0	0	0	0	0
Tetragenococcus Tetragenococcus_koreensis(AY690334)	0	0	0	0	0	0	0	0	0	0	0	0	0	0	0	0	0	0	0	0
Megasphaera Megasphaera_elsdenii(U95027)	0	0	0	0	0	2	0	0	0	0	1	0	0	0	0	0	0	0	0	0
Streptococcus Streptococcus_hongkongensis(HQ335006)	0	0	0	0	1	0	0	0	0	0	0	0	0	0	0	0	0	0	0	0
Streptococcus Streptococcus_panodentis(NR_145950.1)	0	0	0	0	0	2	0	0	0	0	0	0	0	0	0	0	0	0	0	0
Bacteroides Bacteroides_pyogenes(AB200229)	0	0	0	0	0	0	0	0	0	0	0	0	0	0	0	0	0	0	1	0
Kineococcus Kineococcus_glutinatus(JQ314347)	0	0	0	0	0	1	0	0	0	0	0	0	0	0	0	0	0	0	0	0
Caldicellulosiruptor Caldicellulosiruptor_owensensis(U80596)	0	0	0	0	0	0	0	0	0	0	0	0	0	0	0	2	0	0	0	0
Thorsellia Thorsellia_sp.(KM269290)	0	0	0	0	0	0	0	0	0	1	0	0	0	0	1	0	0	0	1	0
Vulcanibacillus Vulcanibacillus_modesticaldus(AM050346)	0	0	0	0	1	0	0	1	0	0	0	0	0	0	0	0	0	0	0	0
Bacillus Bacillus_sp.(JX293295)	0	1	0	0	0	0	0	0	0	0	0	0	1	0	0	0	0	0	0	0
Lactobacillus Lactobacillus_pasteurii(FR681901)	0	0	0	0	0	0	0	0	0	0	0	0	0	0	0	0	1	0	0	0
Vibrio Vibrio_pectenicida(Y13830)	0	0	0	0	0	0	0	0	0	0	0	0	0	0	0	0	0	0	0	0
Prevotella Prevotella_oryzae(AB588018)	0	0	0	0	0	0	0	1	0	0	1	0	0	0	0	0	0	0	0	0
Thermincola Thermincola_carboxydiphila(AY603000)	0	0	0	0	0	1	0	0	0	0	2	0	0	0	0	0	0	0	0	0
Lactobacillus Lactobacillus_taiwanensis(EU487512)	0	0	0	0	0	0	0	0	0	0	0	0	0	0	0	0	0	0	0	0
Gp21 uncultured_hydrocarbon(AF154083)	0	0	0	0	0	1	0	0	0	0	0	0	0	0	0	0	1	0	0	0
Clostridium_sensu_stricto Clostridium_butyricum(NR_112170.1)	0	0	1	0	0	0	0	0	0	0	0	0	0	0	0	0	0	0	0	0
Actinomyces Actinomyces_massiliensis(EF558367)	0	0	0	2	0	0	0	0	0	0	0	0	0	0	0	0	0	0	0	0
Burkholderia Burkholderia_sp.(CP000150)	0	0	0	2	0	0	0	0	0	0	0	0	0	0	0	0	0	0	0	0
Mizugakiibacter Mizugakiibacter_sediminis(AB917594)	0	0	0	0	0	0	0	0	0	0	0	0	1	0	0	0	0	0	0	0
Shewanella Shewanella_psychrophila(AJ551089)	0	0	1	0	1	0	0	0	0	0	0	0	0	0	1	0	0	0	0	0
Pelagibius Pelagibius_litoralis(DQ401091)	0	0	0	0	0	0	0	0	0	0	0	0	1	0	0	0	0	0	0	0
Phaeovibrio Phaeovibrio_sulfidiphilus(FN391894)	0	0	0	0	0	0	0	0	0	1	0	0	0	0	0	0	0	0	0	0
Gp3 Actinomycetales_MC(X68466)	0	0	0	1	0	0	0	0	1	0	0	0	0	0	0	0	0	0	0	0
Desulfitispora Desulfitispora_alkaliphila(FJ788525)	0	0	0	0	0	0	0	1	0	0	0	0	0	0	0	0	0	0	0	0
Polycladomyces Novibacillus_thermophilus(NR_136797.1)	0	0	0	0	0	0	0	0	0	0	0	0	0	1	0	0	0	0	0	0
Psychroserpens Arcticiflavibacter_luteus(NR_147731.1)	0	0	0	0	0	0	0	0	0	0	0	1	1	0	0	0	0	0	0	0
Gp3 uncultured_Acidobacteria(EF457482)	0	0	0	0	1	0	0	0	0	0	0	1	0	0	0	0	0	0	0	0
Bifidobacterium Bifidobacterium_minimum(M58741)	0	0	0	0	0	0	0	0	0	0	0	0	1	0	0	0	0	0	0	0
Glaciecola Glaciecola_punicea(U85853)	0	0	0	0	0	0	0	0	0	0	0	0	0	0	0	1	0	0	0	0
Janibacter Janibacter_terrae(AF176948)	0	0	0	1	0	0	0	0	0	0	0	0	0	1	0	0	0	0	0	0
Natranaerobius Natranaerobius_trueperi(EU338490)	0	0	0	0	1	0	0	0	0	0	0	0	0	0	0	0	0	0	0	0
Campylobacter Campylobacter_ureolyticus(L04321)	0	0	0	0	0	0	0	0	0	0	0	0	0	0	0	0	0	0	0	0
Lactobacillus Lactobacillus_nasuensis(AB608051)	0	0	0	0	0	0	0	0	0	0	0	1	0	0	0	0	0	0	0	1
Sphingorhabdus Pacificimonas_flava(NR_146016.1)	0	0	0	0	0	0	0	0	1	0	0	0	0	0	0	0	0	0	1	0
Gp5 uncultured_Acidobacteria(Z95707)	0	0	0	0	0	0	0	0	1	0	0	0	0	0	0	0	0	0	0	0
Streptococcus Streptococcus_massiliensis(AY769997)	0	0	0	0	0	0	0	0	0	0	0	0	0	0	0	0	0	0	0	0
Rudaea Rudaea_cellulosilytica(EU741687)	0	0	0	0	0	0	0	1	0	0	0	0	0	0	0	0	0	0	0	0
Euzebya Euzebya_tangerina(AB478418)	0	0	0	0	0	0	0	0	0	0	0	1	0	0	1	0	0	0	1	0
Marinilabilia Marinilabilia_nitratireducens(NR_132609.1)	0	0	0	0	0	0	0	0	0	0	0	0	1	0	0	0	0	0	0	0
Bifidobacterium Bifidobacterium_saguini(AB559504)	0	0	0	0	0	0	0	0	0	0	0	0	0	0	0	0	0	0	1	0
Reinekea Reinekea_blandensis(DQ403810)	0	0	0	0	0	0	0	0	0	0	0	0	0	0	0	0	0	0	0	0
Coprothermobacter Coprothermobacter_platensis(Y08935)	0	0	0	0	0	0	0	0	0	0	0	1	0	0	0	0	0	0	0	0
Nibrella Larkinella_sp.(JN607161)	0	0	0	0	0	0	0	0	0	0	0	1	0	0	0	0	0	0	0	0
Fodinibius Fodinibius_salinus(HM153810)	0	0	0	0	1	0	0	0	0	0	1	0	0	0	0	0	0	0	0	0
Cellulosilyticum Cellulosilyticum_lentocellum(X71851)	0	0	2	0	0	0	0	0	0	0	0	0	0	0	0	0	0	0	0	0
Nitriliruptor Nitriliruptor_alkaliphilus(EF422408)	0	0	0	0	0	0	0	0	0	0	0	0	0	0	0	1	0	0	0	0
Xenorhabdus Xenorhabdus_budapestensis(AJ810293)	0	0	0	0	0	1	0	0	0	0	0	0	0	0	0	0	0	0	0	0
Helicobacter Helicobacter_marmotae(AF333341)	0	0	0	0	0	0	1	1	0	0	0	0	0	0	0	0	0	0	0	0
Clostridiisalibacter Clostridiisalibacter_paucivorans(EF026082)	0	0	0	0	0	0	0	0	0	0	0	0	0	0	0	0	0	1	0	0
Haloferula Haloferula_helveola(AB372855)	1	0	0	0	0	0	0	0	0	0	0	1	0	0	0	0	0	0	0	0
Diaphorobacter Diaphorobacter_sp.(KC352658)	0	0	0	0	0	0	0	0	0	0	0	0	0	0	0	1	0	0	0	0
Kaistia Kaistia_adipata(AY039817)	0	0	0	1	0	0	0	0	0	0	0	0	0	0	1	0	0	0	0	0
Bacillus Bacillus_badius(NR_115577.1)	0	0	0	0	0	0	0	0	0	0	0	0	0	0	0	0	0	1	0	0
Armatimonas/Armatimonadetes_gp1 uncultured_bacterium(EF516002)	0	0	0	1	0	0	0	0	0	0	0	0	0	0	0	0	0	0	0	0
Mobilitalea Clostridiales_bacterium(KF931641)	0	0	1	0	0	0	0	0	0	0	0	0	0	0	0	0	0	0	0	0
Prevotella Prevotella_ruminicola(L16482)	0	0	0	1	0	0	0	1	0	0	0	0	0	0	0	0	0	0	0	0
Nubsella Pedobacter_nanyangensis(NR_137392.1)	0	0	0	0	0	0	0	0	0	0	0	0	0	0	0	0	0	0	0	0
Dokdonella Dokdonella_koreensis(AY987368)	0	0	0	0	0	0	0	1	0	0	0	0	0	0	0	0	0	0	0	0
Fusobacterium Fusobacterium_simiae(M58685)	1	0	0	0	0	0	0	0	0	0	0	1	0	0	0	0	0	0	0	0
Gilvimarinus Gilvimarinus_sp.(HM437226)	0	0	0	0	0	0	0	1	0	1	0	0	0	0	0	0	0	0	0	0
Fretibacter Hyphomonadaceae_bacterium(JQ965646)	0	0	0	0	0	0	0	0	0	0	0	0	0	0	0	0	0	0	1	0
Bifidobacterium Bifidobacterium_angulatum(D86182)	0	0	1	0	0	0	0	0	0	0	0	0	0	0	0	0	0	0	1	0
Corynebacterium Corynebacterium_pseudodiphtheriticum(AJ439343)	0	0	0	0	0	0	0	3	0	0	0	0	0	0	0	0	0	0	0	0
Thermosulfurimonas Thermosulfurimonas_dismutans(JF346116)	0	0	0	0	0	0	0	0	0	0	0	0	0	0	0	0	0	0	1	0
Streptococcus Streptococcus_hyovaginalis(Y07601)	0	0	1	0	0	0	0	0	0	0	0	0	0	0	0	0	0	0	0	0
Streptococcus Streptococcus_fryi(NR_112960.1)	0	0	0	0	0	0	1	0	0	0	0	0	0	0	0	0	1	0	0	0
Paenibacillus Paenibacillus_siamensis(AB295645)	0	0	0	0	0	0	0	2	0	0	0	0	0	0	0	0	0	0	1	0
Pelolinea anaerobic_bacterium(AB598277)	0	0	0	0	1	0	0	0	0	0	0	0	0	0	0	0	0	0	0	0
Streptophyta Cycas_taitungensis(AP009339)	0	0	0	0	0	0	0	0	0	0	3	0	0	0	0	0	0	0	0	0
Gp5 uncultured_Acidobacteria(EF457383)	0	0	0	0	0	0	0	1	0	0	0	0	0	0	0	0	0	0	0	0
Caldicoprobacter Caldicoprobacter_algeriensis(GU216701)	0	0	0	0	0	0	0	0	0	0	1	0	0	0	0	0	0	0	0	0
Rhizobacter Rhizobacter_sp.(KF551137)	0	0	0	0	0	0	0	0	0	0	0	0	0	0	0	1	0	0	0	0
Megasphaera Megasphaera_sueciensis(DQ223729)	0	0	0	1	0	0	0	0	0	0	0	0	0	0	0	0	0	0	0	0
Desulfotomaculum Desulfotomaculum_reducens(NR_102770.1)	0	0	0	0	0	0	0	1	0	0	0	0	0	0	0	2	0	0	0	0
Halobacteriovorax Bacteriovorax_marinus(AF084854)	0	0	0	0	0	0	0	0	0	0	0	0	0	0	0	0	0	0	1	0
Acinetobacter Acinetobacter_parvus(AJ293691)	0	0	0	0	1	0	0	0	0	0	0	0	0	0	0	0	0	0	0	0
Schleiferia Schleiferia_thermophila(HQ172900)	0	0	0	0	0	0	0	0	0	0	0	0	0	0	0	0	0	0	0	0
Rosenbergiella Rosenbergiella_nectarea(HQ284827)	0	0	0	0	0	0	0	0	0	0	1	0	0	0	0	0	0	0	0	0
Bdellovibrio Bdellovibrio_bacteriovorus(AJ292759)	0	0	0	0	0	0	0	0	0	0	0	0	1	0	0	0	0	0	0	0
Desulfotomaculum Desulfotomaculum_putei(AF053929)	0	0	0	0	0	0	2	0	0	0	0	0	0	0	1	0	0	0	0	0
Sphingobacterium Sphingobacterium_sp.(AB563783)	0	0	0	0	0	0	1	0	0	0	0	0	0	0	0	0	0	0	0	0
Actinomyces Actinomyces_vaccimaxillae(AJ427451)	0	0	0	0	0	0	0	0	0	0	0	1	0	0	0	0	0	0	0	0
Solirubrobacter Solirubrobacter_sp.(KF551107)	0	0	0	0	0	1	1	0	0	0	0	0	0	0	0	0	0	0	0	0
Clostridium_sensu_stricto Eubacterium_tarantellae(FR733677)	0	0	0	0	0	0	0	0	0	0	0	0	0	0	0	0	0	0	0	0
Eikenella Eikenella_corrodens(AB525415)	0	0	0	0	0	0	0	1	0	0	0	0	0	0	0	0	0	0	0	0
Anaerophaga Anaerophaga_thermohalophila(AJ418048)	0	1	0	0	0	0	0	0	0	0	0	1	0	0	0	0	0	0	0	0
Acholeplasma Acholeplasma_vituli(AF031479)	0	0	0	0	1	0	0	1	0	0	0	0	0	0	0	0	0	0	0	0
Aeriscardovia Aeriscardovia_aeriphila(AY174107)	0	0	0	0	0	0	0	0	0	0	0	0	1	0	0	1	0	0	0	0
Thermoanaerobacter Thermoanaerobacter_wiegelii(X92513)	0	0	0	1	0	0	0	0	0	0	0	0	1	0	0	1	0	0	0	0
Algiphilus gamma_proteobacterium(DQ486493)	0	0	0	0	0	0	0	1	0	0	0	0	0	0	0	0	0	0	0	0
Lysobacter Lysobacter_agri(NR_145550.1)	0	0	0	0	0	0	0	2	0	0	0	0	0	0	0	0	0	0	0	0
Cerasibacillus Cerasibacillus_quisquiliarum(AB107894)	0	0	1	0	0	0	0	0	0	0	0	0	0	0	0	0	0	0	0	0
Ferruginibacter Ferruginibacter_sp.(KC690144)	0	0	0	0	0	0	0	0	0	0	0	0	0	0	0	0	0	0	1	0
Paludibacter Paludibacter_propionicigenes(AB078842)	1	0	0	0	0	0	0	0	0	0	0	0	0	0	0	0	0	0	1	0
Marichromatium Marichromatium_chrysaorae(NR_133047.1)	0	0	0	1	0	0	0	0	0	0	0	0	0	0	0	0	0	0	0	0
Desulfarculus Desulfarculus_baarsii(AF418174)	0	0	0	0	0	0	0	0	0	0	0	0	0	0	0	0	0	0	1	0
Shewanella Shewanella_dokdonensis(GQ245918)	0	0	0	1	0	0	0	0	0	0	0	0	0	0	0	0	0	0	0	0
Halospina Halospina_denitrificans(DQ072719)	0	0	0	1	0	0	0	0	0	0	0	0	0	0	1	1	0	0	0	0
Sphingomonas Sphingomonas_fonticola(NR_145865.1)	0	0	0	0	0	0	0	0	0	0	2	0	0	1	0	0	0	0	0	0
Cohnella Cohnella_fontinalis(AB362828)	0	0	0	0	0	0	0	0	1	0	0	0	0	0	0	0	0	0	0	0
Desulfovibrio Desulfovibrio_aespoeensis(X95230)	0	0	0	0	0	0	0	0	0	0	0	0	0	0	0	1	0	0	0	0
Mogibacterium Mogibacterium_timidum(Z36296)	0	0	0	0	0	0	0	2	0	0	0	0	0	0	0	0	0	0	0	0
Pseudoalteromonas Pseudoalteromonas_prydzensis(U85855)	0	0	0	0	0	0	0	0	0	0	0	0	0	0	0	0	0	0	0	0
Sodalis Sodalis_glossinidius(M99060)	0	0	0	0	0	0	0	0	0	0	0	0	0	0	0	0	0	0	0	0
Verminephrobacter Verminephrobacter_aporrectodeae(FJ214186)	0	0	0	0	0	0	0	0	1	0	0	1	0	0	1	0	0	0	0	0
Anaeroarcus Anaeroarcus_burkinensis(AJ010961)	0	0	0	0	0	0	0	1	0	0	0	0	0	0	0	0	0	0	0	0
Zobellella Zobellella_taiwanensis(DQ195676)	0	0	0	0	0	0	0	0	0	0	0	0	0	0	0	0	0	0	0	0
Lihuaxuella Lihuaxuella_thermophila(JX045707)	0	0	0	0	0	0	0	0	0	0	0	0	0	0	0	0	0	1	0	0
Telmatospirillum Telmatospirillum_siberiense(AF524863)	0	0	0	0	0	0	0	0	0	0	0	0	1	0	0	0	0	0	1	0
Aquicella Aquicella_siphonis(AY359283)	0	0	0	0	0	0	0	0	0	0	0	0	0	0	0	0	0	0	0	0
Yimella Yimella_lutea(FJ528304)	0	0	0	0	0	0	0	3	0	0	0	0	0	0	0	0	0	0	0	0
Puniceicoccus Puniceicoccus_vermicola(DQ539046)	0	0	0	0	0	0	0	0	0	0	0	0	1	0	0	0	0	0	0	0
Dickeya Pantoea_cypripedii(NR_119369.1)	0	0	0	0	0	0	0	0	0	0	0	0	0	0	1	0	0	0	0	0
Bacillus Bacillus_panaciterrae(AB245380)	0	0	0	0	1	0	0	0	0	0	0	0	0	0	0	0	0	0	0	0
Lactobacillus Lactobacillus_manihotivorans(AF000162)	0	0	0	0	0	0	0	0	0	0	0	0	0	0	0	0	0	0	0	0
Gp23 uncultured_Holophaga(AJ535239)	0	0	0	0	0	0	0	1	0	0	0	0	0	0	0	0	0	0	0	0
Sporomusa Sporomusa_acidovorans(AJ279798)	0	0	0	0	0	0	0	0	0	0	0	0	0	0	0	0	0	0	0	0
Methylotenera Methylotenera_mobilis(DQ287786)	0	0	0	0	0	0	0	0	0	0	0	0	0	0	0	0	0	0	0	0
Mariniradius Aquiflexum_sp.(FR687202)	0	0	1	0	0	0	0	0	0	0	1	0	0	0	0	0	0	0	0	0
Bacillus Bacillus_thermocloacae(Z26939)	0	0	0	0	0	0	0	0	0	0	0	0	0	1	0	0	0	0	0	0
Halomonas Halomonas_shantousis(NR_148277.1)	0	1	0	0	0	0	0	0	0	0	0	0	0	0	0	0	0	0	0	0
Desulfotomaculum Desulfotomaculum_aeronauticum(X98407)	0	0	0	0	0	0	0	0	0	0	0	0	1	0	0	0	0	0	0	0
Mizugakiibacter Chujaibacter_soli(NR_145539.1)	0	0	0	0	0	0	0	0	0	0	0	0	0	1	0	0	0	0	0	0
Streptococcus Streptococcus_phocae(AJ621053)	0	0	0	0	0	0	0	0	0	1	0	0	0	0	0	0	0	0	0	0
SR1_genera_incertae_sedis uncultured_candidate(AY193170)	0	0	0	0	0	0	0	0	0	0	0	0	0	0	0	0	0	0	1	0
Armatimonadetes_gp2 uncultured_bacterium(DQ404749)	0	0	0	0	0	0	0	0	1	0	0	0	1	0	0	0	0	0	0	0
Aequorivita Aequorivita_sublithincola(AF170749)	1	0	0	0	0	0	0	0	0	0	0	0	0	0	0	0	0	0	0	0
Porphyromonas Porphyromonas_asaccharolytica(CP002689)	0	0	1	0	0	0	0	0	0	0	0	0	0	0	0	0	0	0	0	1
Clostridium_sensu_stricto Clostridium_luticellarii(NR_145907.1)	0	0	0	0	1	0	0	1	0	0	0	0	0	0	0	0	0	0	0	0
Morganella Morganella_morganii(DQ358146)	0	0	0	0	0	0	0	2	0	0	0	0	0	0	0	0	0	0	0	0
Halarsenatibacter Halarsenatibacter_silvermanii(AY965613)	0	0	0	0	0	0	1	0	0	0	0	0	0	0	0	0	0	0	0	0
Serratia Nissabacter_archeti(NR_147393.1)	0	0	0	0	0	0	0	1	0	0	0	0	0	1	0	0	0	0	0	0
Flavobacterium Flavobacterium_haoranii(GQ988780)	0	0	0	0	0	0	0	0	0	0	0	0	0	0	0	0	0	0	0	0
Porphyromonas Porphyromonas_gulae(AF208290)	0	0	0	0	0	0	1	0	0	0	0	0	0	0	0	0	0	0	0	0
Lactobacillus Lactobacillus_gorillae(AB904716)	0	0	0	0	0	0	0	0	0	0	0	0	0	0	0	0	0	1	0	0
Dyadobacter Dyadobacter_hamtensis(AJ619978)	0	0	0	0	0	0	0	0	0	0	0	0	0	0	0	0	0	0	0	1
GpIX Komvophoron_kgarii(NR_118555.1)	0	0	0	0	0	0	0	0	0	0	3	0	0	0	0	0	0	0	0	0
Clostridium_XI Clostridium_halophilum(X77837)	0	0	0	0	0	0	0	0	0	0	0	0	0	0	0	0	0	0	0	0
Syntrophomonas Syntrophomonas_wolfei(DQ666175)	0	0	0	0	0	0	0	0	0	0	0	0	0	0	0	0	0	0	0	0
Fulvivirga Fulvivirga_sp.(FR687203)	0	0	0	0	0	0	0	1	0	0	0	0	0	0	0	0	0	0	0	0
Lactobacillus Lactobacillus_farraginis(AB262731)	0	0	0	0	0	0	0	0	0	0	0	0	0	0	0	0	0	1	0	0
Acholeplasma Acholeplasma_palmae(L33734)	0	0	0	0	0	0	0	0	0	0	0	0	0	0	0	0	0	0	0	0
Dichotomicrobium Dichotomicrobium_thermohalophilum(FR733679)	0	0	0	0	0	0	0	2	0	0	0	0	0	0	0	0	0	0	0	0
Gemmatimonas Gemmatirosa_kalamazoonesis(NR_132675.1)	0	0	0	0	0	0	0	0	0	0	1	1	0	0	0	0	0	0	0	0
SR1_genera_incertae_sedis uncultured_candidate(AY193172)	0	0	0	1	0	0	0	0	0	0	0	0	0	0	0	0	0	0	0	0
SR1_genera_incertae_sedis uncultured_bacterium(AF125207)	0	0	0	0	0	0	0	0	0	0	0	0	0	0	1	0	0	0	0	0
Hydrogenibacillus Bacillus_schlegelii(NR_119308.1)	0	0	0	0	0	0	0	0	0	0	0	0	0	0	0	1	0	0	0	0
Turneriella Turneriella_parva(AY293856)	0	0	0	0	0	0	0	0	0	0	0	0	0	0	0	0	0	0	0	0
Actinomyces Actinomyces_radingae(X78719)	0	0	0	0	0	0	0	0	0	0	0	0	0	0	0	0	0	0	0	1
Fusobacterium Fusobacterium_nucleatum(X55403)	0	0	0	0	0	0	0	0	0	0	0	0	0	0	0	0	0	0	0	0
Bacteroides Bacteroides_pyogenes(NR_041280.1)	0	0	0	0	0	0	0	0	0	0	0	0	0	0	0	0	0	0	1	0
Enterobacter Enterobacter_kobei(AJ508301)	0	0	0	0	0	0	0	0	0	0	0	0	0	0	0	0	0	0	0	0
Filifactor Filifactor_alocis(CP002390)	0	0	0	0	0	0	0	3	0	0	0	0	0	0	0	0	0	0	0	0
Acidiferrobacter Acidiferrobacter_thiooxydans(AF387301)	0	0	0	0	0	0	0	0	0	0	0	0	0	0	0	0	1	0	0	0
Pediococcus Pediococcus_siamensis(AB258357)	0	0	0	0	0	0	0	0	0	0	0	0	0	0	0	0	0	0	0	0
Fictibacillus Fictibacillus_sp.(JF893461)	0	0	0	0	0	0	0	1	0	0	0	1	0	0	0	0	0	0	0	0
Comamonas Comamonas_aquatica(AJ430344)	0	0	3	0	0	0	0	0	0	0	0	0	0	0	0	0	0	0	0	0
Methylobacter Methylobacter_psychrophilus(AF152597)	0	0	0	0	0	0	0	0	0	0	0	0	0	1	0	0	0	0	0	0
Peptoniphilus Peptoniphilus_tyrrelliae(GU938835)	0	0	0	1	0	0	0	0	0	0	0	0	0	0	0	0	0	0	0	0
Caldalkalibacillus Caldalkalibacillus_thermarum(AY753654)	0	0	1	0	0	0	0	0	0	0	0	0	0	0	0	0	0	0	0	0
Mycobacterium Mycobacterium_senuense(DQ536408)	0	0	0	0	2	0	0	0	0	0	0	0	0	0	1	0	0	0	0	0
Ewingella Ewingella_americana(JN175329)	0	0	0	0	0	0	0	0	0	0	0	0	0	1	0	0	0	0	0	0
Desulfotomaculum Desulfotomaculum_australicum(M96665)	0	0	0	0	0	0	0	0	0	0	0	0	0	0	0	0	0	0	0	0
Succinivibrio Succinivibrio_dextrinosolvens(Y17600)	0	0	0	1	0	0	0	0	0	0	0	0	0	0	0	0	0	0	0	0
Legionella Legionella_cincinnatiensis(Z49721)	0	0	0	1	0	0	0	2	0	0	0	0	0	0	0	0	0	0	0	0
Ornithinibacillus Ornithinibacillus_sp.(KF317693)	0	0	0	0	0	0	0	0	0	0	0	0	0	0	0	0	0	0	0	0
Syntrophomonas Syntrophomonas_cellicola(DQ288691)	1	0	0	0	0	0	0	0	0	0	0	0	0	0	0	0	0	0	0	0
Sulfuriferula Sulfuricellaceae_bacterium(LC005593)	0	0	0	0	0	0	0	1	0	0	0	0	0	0	0	0	0	0	1	0
Thermoflexus Thermoflexus_hugenholtzii(KC526151)	0	0	0	0	0	0	0	0	0	0	0	0	0	0	0	0	0	0	0	0
Gp16 uncultured_Acidobacteria(EF457454)	0	0	0	0	0	0	0	0	0	0	0	0	0	0	0	0	1	0	0	0
Methylomonas Methylomonas_methanica(AF304196)	0	0	0	0	0	0	0	0	1	0	0	0	0	0	0	0	0	0	0	0
Streptophyta Ranunculus_macranthus(DQ359689)	0	0	0	0	0	0	0	0	0	0	2	0	0	0	0	0	0	0	0	0
Armatimonadetes_gp4 uncultured_bacterium(EU135017)	0	0	0	0	0	0	0	2	0	0	0	0	0	0	0	0	0	0	0	0
Gp3 uncultured_Acidobacteria(EF457468)	0	0	1	0	0	0	0	0	0	0	0	0	1	0	0	0	0	0	0	0
Extensimonas Extensimonas_vulgaris(HQ596491)	0	0	1	0	0	0	0	0	0	0	0	1	0	0	0	0	0	0	0	0
Brackiella Brackiella_oedipodis(AJ277742)	0	0	1	0	0	0	0	0	0	0	0	0	0	0	0	0	0	0	0	0
Pseudoxanthomonas Pseudoxanthomonas_taiwanensis(AF427039)	0	0	0	0	0	0	0	0	0	0	0	0	1	0	0	0	0	0	0	0
Thalassotalea Thalassomonas_loyana(AY643537)	0	0	0	0	0	0	0	0	0	1	0	0	0	0	0	0	0	0	0	0
Meniscus Meniscus_glaucopis(GU269545)	0	0	0	0	0	0	0	0	0	0	0	0	1	0	0	0	0	0	0	0
Acidicapsa Occallatibacter_savannae(NR_147737.1)	0	0	0	0	0	0	0	0	0	0	0	0	0	0	0	0	0	0	0	0
Belliella Belliella_marina(NR_145847.1)	0	0	1	0	0	0	0	0	0	0	0	0	0	0	0	0	0	0	2	0
Brockia Firmicutes_bacterium(HQ540553)	0	0	0	0	0	0	0	0	0	0	0	0	0	0	0	0	0	0	0	0
Enterorhabdus Enterorhabdus_caecimuris(DQ789120)	0	0	1	0	0	0	0	0	0	0	0	0	0	0	1	0	0	0	1	0
Dasania Dasania_marina(AY771747)	0	0	0	0	0	0	0	0	0	0	0	0	0	0	0	0	0	0	0	0
Rubinisphaera Planctomyces_brasiliensis(AJ231190)	0	0	0	0	0	0	0	0	0	0	0	0	0	0	0	0	0	0	0	0
Desulfobaculum Desulfobaculum_xiamenense(HQ697913)	0	0	0	0	0	0	0	0	0	0	0	0	0	0	0	1	0	0	1	0
Thioalkalimicrobium Thioalkalimicrobium_aerophilum(AF126548)	0	0	0	0	0	0	1	0	0	0	0	0	0	0	0	0	0	0	0	0
Pseudoalteromonas Pseudoalteromonas_sp.(JN188399)	0	0	1	1	0	0	0	0	0	1	0	0	0	0	0	0	0	0	0	0
Spartobacteria_genera_incertae_sedis uncultured_bacterium(AJ289992)	0	0	1	0	0	0	0	0	0	0	0	0	0	0	0	0	0	0	0	0
Desulfuromonas Desulfuromonas_thiophila(Y11560)	0	0	0	0	1	0	0	0	0	0	0	0	0	0	0	0	0	1	0	0
Desulfuromusa Desulfuromusa_ferrireducens(AY835392)	0	0	0	0	0	0	0	0	0	0	1	0	0	0	0	0	0	0	0	0
Polynucleobacter Polynucleobacter_necessarius(AM397067)	0	0	1	0	0	0	0	0	1	0	0	0	0	0	0	0	0	0	0	0
Citrobacter Citrobacter_sedlakii(AF025364)	0	0	0	0	2	0	0	0	0	0	0	0	0	0	0	0	0	0	0	0
Gp10 uncultured_Acidobacteriaceae(AY225645)	0	0	0	2	0	0	0	0	0	0	0	0	0	0	0	0	1	0	0	0
Halonatronum Halonatronum_saccharophilum(AY014858)	0	0	0	1	0	0	0	0	0	0	0	0	0	0	0	0	0	0	0	0
Thermotunica actinobacterium_AG2Unclassified7(JX847499)	0	0	0	0	0	0	0	0	0	0	0	0	0	0	0	0	0	0	0	0
Methylomicrobium Methylomicrobium_pelagicum(X72775)	0	0	0	1	0	0	0	0	0	0	0	0	0	0	0	0	0	0	1	0
Rarobacter Rarobacter_incanus(AB056129)	0	0	0	0	0	0	0	0	0	0	0	0	0	0	0	0	0	0	0	0
Enterococcus Enterococcus_asini(Y11621)	0	0	0	0	0	0	0	0	0	0	0	0	0	0	0	0	0	0	0	0
Zobellella Zobellella_aerophila(HM475140)	0	0	0	0	0	0	0	0	0	0	0	0	0	0	1	0	0	0	0	0
Desulfovibrio Desulfovibrio_gabonensis(U31080)	0	0	0	0	0	0	0	0	0	0	0	0	0	0	0	0	0	0	0	0
Spartobacteria_genera_incertae_sedis agricultural_soil(AJ252626)	0	0	0	0	0	0	0	0	0	0	0	0	0	0	0	0	1	0	1	0
Vibrio Vibrio_inusitatus(DQ922920)	0	0	0	0	0	0	0	0	0	1	0	0	0	0	0	0	0	0	0	0
Hazenella Hazenella_coriacea(JQ798970)	0	0	0	0	0	0	0	0	0	0	0	0	0	0	0	0	0	0	0	0
Streptophyta Physcomitrella_patens(AP005672)	0	0	0	0	0	1	0	0	0	0	2	0	0	0	0	0	0	0	0	0
Rickettsia Rickettsia_canadensis(L36104)	0	0	0	0	0	0	0	1	1	0	0	0	0	0	0	0	0	0	0	0
Kitasatospora Kitasatospora_setae(U93332)	0	0	0	0	0	0	0	1	0	0	0	0	0	0	0	0	1	0	0	0
Marinobacterium Marinobacterium_rhizophilum(EF192391)	0	0	0	0	0	2	0	0	0	0	0	0	0	0	0	0	0	1	0	0
Photorhabdus Photorhabdus_temperata(EU136626)	0	0	0	0	0	0	0	0	0	0	0	0	0	0	0	0	0	1	0	0
Flavobacterium Flavobacterium_urocaniciphilum(AB795015)	0	0	0	0	0	0	0	1	0	0	0	0	0	0	0	0	0	0	0	0
Gp7 uncultured_Acidobacteria(Z95729)	0	0	0	0	0	0	0	0	0	0	0	0	1	0	0	0	0	0	0	0
Atopobium Atopobium_vaginae(Y17195)	0	0	0	0	0	0	0	1	0	0	0	0	0	0	0	0	0	0	0	0
Psychrobacter Psychrobacter_urativorans(NR_118813.1)	0	0	0	0	2	0	0	0	0	0	0	0	0	0	0	0	1	0	0	0
Treponema Treponema_lecithinolyticum(X87139)	0	0	0	0	0	1	0	0	0	0	1	0	0	0	0	0	0	0	0	0
Lactobacillus Lactobacillus_gigeriorum(FR681899)	0	0	0	0	0	0	0	0	0	0	0	1	0	0	0	0	0	0	0	0
Calderihabitans Calderihabitans_maritimus(AB758274)	0	0	0	0	0	0	0	0	0	0	1	0	0	0	0	0	0	0	0	1
Kribbella Kribbella_solani(AY253862)	0	0	0	0	1	0	0	0	0	0	0	0	0	0	0	0	0	0	1	0
Streptomyces Streptomyces_aculeolatus(AB184624)	0	0	0	0	0	0	0	0	0	0	0	0	0	0	0	0	0	0	0	0
Vagococcus Vagococcus_lutrae(Y17152)	0	0	0	0	0	0	0	0	0	0	0	0	0	2	0	0	0	0	0	0
Sedimentibacter Sedimentibacter_saalensis(AJ404680)	0	0	0	0	0	0	0	1	0	0	0	0	0	0	0	0	0	0	0	0
Brockia Limnochorda_pilosa(NR_136767.1)	0	1	0	0	0	0	0	0	0	0	0	0	0	0	0	0	0	0	1	0
Streptophyta Mesostigma_viride(AF166114)	0	0	0	0	1	0	0	0	0	0	2	0	0	0	0	0	0	0	0	0
Coprococcus Coprococcus_eutactus(NR_115510.1)	0	0	0	0	0	0	0	0	0	0	0	0	0	0	0	0	1	0	2	0
Clostridium_sensu_stricto Clostridium_algidicarnis(AF127023)	0	0	0	0	0	0	0	0	0	0	0	0	0	0	0	0	0	1	0	0
Desulfonema Desulfonema_ishimotonii(U45992)	0	0	0	0	0	0	0	0	0	0	0	0	0	0	0	0	0	0	0	0
Prevotella Prevotella_multisaccharivorax(AB200414)	0	0	0	0	0	0	0	0	0	0	1	0	0	0	0	0	1	0	0	0
Glaciecola Glaciecola_pallidula(U85854)	0	0	0	0	0	0	0	0	0	0	0	0	0	0	0	0	0	0	0	0
Spiribacter Spiribacter_salinus(CP005963)	0	0	0	0	0	0	0	0	0	0	0	0	0	0	0	0	0	0	0	0
Mangrovibacterium Mangrovibacterium_diazotrophicum(JX983191)	0	0	0	0	0	0	2	0	0	0	0	0	0	0	0	0	1	0	0	0
Soehngenia Soehngenia_saccharolytica(AY353956)	0	0	0	0	1	0	0	0	0	0	1	1	0	0	0	0	0	0	0	0
Actinomadura Actinomadura_luteofluorescens(U49008)	0	0	1	0	0	0	0	0	0	0	0	0	0	0	0	1	0	0	0	0
Anaeroplasma Anaeroplasma_abactoclasticum(M25050)	0	0	0	0	1	0	0	0	0	0	0	0	1	0	0	0	0	0	0	0
Sulfobacillus Sulfobacillus_sibiricus(AY079150)	0	0	0	0	0	0	0	0	0	0	0	0	0	0	0	0	0	0	0	0
Dietzia Dietzia_timorensis(AB377289)	0	0	0	0	0	0	0	1	0	0	0	0	0	0	0	0	0	0	0	0
Psychrosphaera Psychrosphaera_saromensis(AB545807)	0	0	0	0	0	0	0	0	0	0	0	0	0	0	0	0	0	0	0	0
Flammeovirga Flammeovirga_kamogawensis(AB251933)	0	0	0	0	0	0	1	0	0	0	0	0	0	0	0	0	0	0	0	0
Modicisalibacter Modicisalibacter_tunisiensis(DQ641495)	0	0	0	1	0	0	0	0	0	0	0	0	0	0	0	0	0	0	0	0
Marinimicrobium Marinimicrobium_koreense(AY839869)	0	0	0	0	0	0	0	0	0	0	0	0	0	0	0	0	0	0	0	0
Mycoplasma Mycoplasma_cavipharyngis(AF125879)	0	0	0	0	0	0	0	0	0	0	0	0	0	0	0	0	0	0	0	0
Siphonobacter Siphonobacter_aquaeclarae(FJ177421)	0	0	0	0	0	0	0	1	0	0	0	0	0	0	0	0	0	0	0	0
Conexibacter Conexibacter_woesei(CP001854)	0	0	0	0	0	0	0	0	0	0	0	0	0	0	0	0	1	0	0	0
Saccharibacteria_genera_incertae_sedis metalUnclassifiedcontaminated_soil(AF145827)	0	0	0	0	0	0	0	2	0	0	0	0	0	0	0	0	0	0	0	0
Comamonas Comamonas_guangdongensis(EU515237)	0	0	1	0	0	0	0	0	0	0	0	0	0	0	0	0	0	0	0	0
Saccharopolyspora Saccharopolyspora_erythraea(NR_118888.1)	0	0	0	0	0	0	0	0	0	0	0	0	0	0	0	0	0	0	0	0
Thiorhodospira Thiorhodospira_sibirica(AJ006530)	0	0	0	0	0	0	0	0	0	0	0	0	1	0	0	0	1	0	0	0
Acetobacterium Acetobacterium_bakii(X96960)	0	0	0	0	0	0	0	0	0	0	0	0	0	0	0	1	0	0	0	0
Geosporobacter Geosporobacter_ferrireducens(NR_148302.1)	0	0	0	0	0	0	0	0	0	0	0	0	0	1	0	0	0	0	0	0
Massilia Massilia_namucuonensis(JF799985)	0	0	2	0	0	0	0	0	0	0	0	0	0	0	0	0	0	0	0	0
Deinococcus Deinococcus_sp.(KC494323)	0	0	0	0	0	0	0	0	0	0	0	0	0	0	0	0	0	0	1	0
Spongiimonas Spongiimonas_flava(AB742039)	0	0	0	0	0	0	0	2	0	0	0	0	0	0	0	0	0	0	0	0
Comamonas Corticibacter_populi(NR_137376.1)	0	0	1	0	0	0	0	0	0	0	0	0	0	1	0	0	0	0	0	0
Saccharibacteria_genera_incertae_sedis uncultured_bacterium(AF268996)	0	0	0	0	0	0	0	0	0	0	0	0	0	0	0	0	0	0	0	0
Rahnella Rahnella_aquatilis(AJ233426)	0	0	0	0	0	0	0	0	0	0	0	0	0	0	0	0	0	0	0	0
Psychroflexus Psychroflexus_sp.(JQ390292)	0	0	0	0	0	0	0	0	0	0	0	0	0	0	0	0	0	0	0	0
Teredinibacter Marinibactrum_halimedae(NR_145639.1)	0	0	0	0	0	0	0	0	0	0	0	0	0	0	1	0	0	0	0	0
Gracilimonas Gracilimonas_mengyeensis(KC561141)	0	0	0	1	0	0	0	0	0	0	0	0	0	0	0	0	0	0	0	0
Alicyclobacillus Alicyclobacillus_sp.(AB622813)	0	0	1	0	0	0	0	0	0	0	0	0	1	0	0	0	0	0	0	0
Sporacetigenium Sporacetigenium_mesophilum(AY682207)	0	0	0	0	0	0	0	0	0	0	0	0	0	0	0	0	0	0	0	0
Pseudomonas Pseudomonas_otitidis(AY953147)	0	0	0	0	0	0	0	2	0	0	0	0	0	0	0	0	0	0	0	0
Collimonas Collimonas_arenae(AY281146)	0	0	0	0	0	0	0	0	0	0	0	0	0	0	0	0	0	2	0	0
Buttiauxella Buttiauxella_brennerae(AJ233401)	0	0	0	0	2	0	0	0	0	0	0	0	0	0	0	0	0	0	0	0
Gp16 uncultured_Acidobacteria(EF457362)	0	0	0	0	1	0	0	1	0	0	0	0	0	0	0	0	0	0	0	0
Dissulfuribacter Dissulfuribacter_thermophilus(JQ414031)	0	0	0	0	0	0	0	0	0	0	0	0	0	0	0	1	0	0	0	0
Gp22 uncultured_Acidobacteria(Z95718)	0	0	0	0	0	0	0	0	0	0	1	0	0	0	0	0	0	0	0	0
Thermosediminibacter Thermosediminibacter_oceani(AY703478)	0	0	0	0	1	0	0	0	0	0	0	0	0	0	0	0	1	0	0	0
Pseudokineococcus Pseudokineococcus_lusitanus(FN824365)	0	0	0	0	0	0	0	0	0	1	0	0	0	0	0	0	0	0	0	0
Granulicoccus Granulicoccus_phenolivorans(AY566575)	0	0	0	0	0	0	0	1	0	0	0	0	0	0	0	0	0	0	0	0
Alcanivorax Alcanivorax_borkumensis(Y12579)	0	0	0	0	1	0	0	0	0	0	0	0	0	0	0	0	0	0	0	0
Tepidimicrobium Keratinibaculum_paraultunense(NR_118544.1)	0	0	0	0	1	0	0	0	0	0	0	0	1	0	0	0	0	0	0	0
Novosphingobium Novosphingobium_sp.(JQ246446)	0	0	0	0	0	0	0	2	0	0	0	0	0	0	0	0	0	0	0	0
Winogradskyella Winogradskyella_psychrotolerans(FN377721)	0	0	0	0	0	0	0	0	0	0	0	0	0	0	0	0	0	0	0	0
Lactobacillus Lactobacillus_nantensis(AY690834)	0	0	0	0	0	0	0	0	1	0	0	0	0	0	0	0	0	1	0	0
Armatimonadetes_gp4 uncultured_Armatimonadetes(DQ450815)	0	0	0	0	0	0	0	0	0	0	0	0	0	0	0	0	0	0	0	0
Marinobacter Marinobacter_daqiaonensis(FJ984869)	0	1	0	0	0	0	0	0	0	0	0	0	0	0	0	0	0	0	0	0
Erysipelothrix Erysipelothrix_tonsillarum(AB055906)	0	0	0	0	0	0	0	0	0	0	0	0	0	0	0	0	1	0	0	0
Dendrosporobacter Dendrosporobacter_quercicolus(AJ010962)	0	0	0	0	0	0	0	0	0	0	0	0	0	0	0	0	0	0	1	0
Paraliobacillus Paraliobacillus_ryukyuensis(AB087828)	0	0	0	0	0	0	0	0	0	0	0	0	0	0	0	0	1	0	0	0
Catellicoccus Catellicoccus_marimammalium(AJ854484)	0	0	0	0	0	0	0	0	0	0	0	1	0	0	0	0	0	0	0	0
Deinococcus Deinococcus_xinjiangensis(EU626561)	0	0	0	0	0	0	0	0	0	0	0	0	0	0	0	0	0	0	0	0
Gp6 uncultured_Acidobacteria(Z95728)	0	0	0	0	0	0	0	0	0	1	0	0	0	0	0	0	0	0	0	0
Mycoplasma Mycoplasma_mobile(M24480)	0	0	0	0	0	0	0	2	0	0	0	0	0	0	0	0	0	0	0	0
Candidatus_Endomicrobium Endomicrobium_trichonymphae(AY512588)	0	0	0	0	0	0	0	1	0	0	0	0	0	0	0	0	0	0	1	0
Niveispirillum Niveispirillum_fermenti(JX843283)	1	0	0	0	0	0	0	0	0	0	0	0	0	0	0	0	0	0	0	0
Microaerobacter Microaerobacter_geothermalis(FN552009)	0	0	0	0	0	0	0	0	0	0	0	0	0	0	0	0	0	0	0	0
Planococcus Planococcus_columbae(AJ966515)	0	0	0	0	0	0	0	0	0	0	0	0	0	0	0	0	0	0	0	0
Saccharibacteria_genera_incertae_sedis uncultured_bacterium(AF268998)	0	0	0	1	0	0	0	1	0	0	0	0	0	0	0	0	0	0	0	0
Bifidobacterium Bifidobacterium_myosotis(NR_147760.1)	0	0	0	0	0	0	0	0	0	0	0	0	0	0	0	0	0	1	0	0
Deinococcus Deinococcus_papagonensis(AY743280)	0	0	0	1	0	0	0	0	1	0	0	0	0	0	0	0	0	0	0	0
Bifidobacterium Bifidobacterium_animalis(D86185)	0	0	0	0	1	0	0	0	0	0	0	0	0	0	0	0	0	0	0	0
Subdivision3_genera_incertae_sedis uncultured_verrucomicrobium(AJ401132)	0	0	0	0	0	0	0	0	0	0	0	0	0	0	0	0	0	0	0	0
Prevotella Prevotella_dentasini(AB477014)	0	0	0	0	1	0	0	0	0	0	1	0	0	0	0	0	0	0	0	0
Marinobacter Tamilnaduibacter_salinus(NR_137364.1)	0	0	0	0	0	0	0	0	0	0	1	0	0	0	0	0	0	0	0	0
Lactobacillus Lactobacillus_floricola(AB523780)	0	0	0	0	0	0	0	0	0	0	0	0	0	0	0	0	0	1	0	0
Sulfitobacter Oceanibulbus_indolifex(AJ550939)	0	0	0	0	0	0	0	0	0	0	0	0	0	0	0	0	1	0	0	0
Gp3 uncultured_bacterium(AF407719)	0	0	0	1	0	0	0	1	0	0	0	0	0	0	0	0	0	0	0	0
Enterococcus Enterococcus_thailandicus(EF197994)	0	0	0	0	0	0	0	0	0	0	0	0	0	0	0	0	0	1	0	0
Clostridium_sensu_stricto Clostridium_tepidiprofundi(EF197795)	0	0	0	0	0	0	0	2	0	0	0	0	0	0	0	0	0	0	0	0
Prevotella Prevotella_melaninogenica(CP002122)	0	0	0	0	0	0	0	0	0	0	0	0	0	0	0	0	0	0	0	0
Geopsychrobacter Geopsychrobacter_electrodiphilus(AY187303)	0	0	0	0	0	0	0	0	0	0	0	1	0	0	0	0	0	0	0	0
Fusobacterium Fusobacterium_gastrosuis(NR_146837.1)	0	0	0	0	0	0	0	0	0	0	0	0	0	0	0	0	0	0	0	0
Quadrisphaera Quadrisphaera_granulorum(AY831385)	0	0	0	0	0	1	0	1	0	0	0	0	0	0	0	0	0	0	0	0
Saccharibacteria_genera_incertae_sedis uncultured_bacterium(AF268997)	0	0	0	0	0	0	0	0	0	0	0	0	0	0	0	0	0	0	0	0
Prevotella Prevotella_salivae(AB108826)	0	0	0	0	0	0	0	0	0	0	0	0	0	0	0	0	0	0	0	0
GpI Chlorogloeopsis_fritschii(AF132777)	0	0	0	0	0	1	0	0	0	0	1	0	0	0	0	0	0	0	0	0
Methanobrevibacter Methanobrevibacter_olleyae(AY615201)	0	0	0	0	0	0	0	0	0	0	0	0	0	0	0	0	0	0	0	0
Desulfovibrio Desulfovibrio_alkalitolerans(AY649785)	1	0	0	0	0	0	0	0	0	0	0	0	0	0	0	1	0	0	0	0
Paracoccus Paracoccus_pacificus(KF924610)	0	0	0	0	0	0	0	0	1	0	0	0	0	0	0	1	0	0	0	0
Lactobacillus Lactobacillus_mellifer(JX099543)	0	0	0	0	0	0	0	0	0	0	0	0	0	1	0	1	0	0	0	0
Peptoniphilus Peptoniphilus_grossensis(NR_125605.1)	0	0	0	0	0	0	0	0	0	0	0	0	0	0	0	0	0	0	0	0
Porphyromonas Porphyromonas_gingivalis(AB035459)	0	0	0	0	0	1	0	0	0	0	1	0	0	0	0	0	0	0	0	0
Kroppenstedtia Kroppenstedtia_guangzhouensis(KC311557)	0	0	0	0	0	0	0	0	0	0	0	0	0	0	0	1	0	0	0	0
Lonsdalea Lonsdalea_quercina(JF311441)	0	0	0	0	0	0	0	0	0	0	0	0	0	0	0	0	0	0	0	0
Arcicella Arcicella_rigui(HM357635)	0	0	0	0	0	0	0	2	0	0	0	0	0	0	0	0	0	0	0	0
Flexistipes Flexistipes_sinusarabici(M59231)	0	0	0	0	0	0	0	0	0	0	1	0	0	0	0	0	0	0	0	0
GpIV Synechococcus_sp.(AB015062)	0	0	0	0	0	0	0	2	0	0	0	0	0	0	0	0	0	0	0	0
Clostridium_III Clostridium_cellulolyticum(X71847)	0	0	0	0	0	0	0	0	0	0	0	0	0	0	0	0	1	0	0	0
Lactobacillus Lactobacillus_rennini(AJ576007)	0	0	0	0	0	0	0	0	0	0	0	1	0	0	0	0	0	0	0	0
Saccharibacteria_genera_incertae_sedis metalUnclassifiedcontaminated_soil(AF145815)	0	0	0	0	0	0	0	0	0	0	0	0	0	0	0	0	0	0	0	0
Actinoplanes Actinoplanes_philippinensis(U58525)	0	0	0	0	0	0	0	0	0	0	0	0	0	0	0	0	0	0	0	0
Olsenella Olegusella_massiliensis(NR_146815.1)	0	0	0	0	0	1	0	0	0	0	0	0	0	0	0	0	0	0	1	0
Streptophyta Pelargonium_x(DQ897681)	0	0	0	0	0	1	0	0	0	0	1	0	0	0	0	0	0	0	0	0
Pedobacter Pedobacter_aquatilis(AM114396)	0	0	0	0	0	0	0	0	0	0	0	0	0	1	0	0	0	0	0	0
Chlorophyta Pseudendoclonium_akinetum(AY835431)	0	0	0	0	0	1	0	0	0	0	0	0	0	0	0	0	0	0	0	0
Caldithrix Caldithrix_abyssi(AJ430587)	0	0	0	0	0	0	1	0	0	0	0	0	0	0	0	0	0	0	0	0
Neisseria Neisseria_elongata(JN175349)	0	0	0	0	0	0	2	0	0	0	0	0	0	0	0	0	0	0	0	0
Oxalicibacterium Oxalicibacterium_faecigallinarum(AB469788)	0	1	0	0	0	0	0	0	0	0	0	0	0	1	0	0	0	0	0	0
Desulfovibrio Desulfovibrio_senezii(AF050100)	0	0	0	0	0	0	0	0	0	0	0	0	0	0	0	0	0	0	1	0
Algimonas Algimonas_porphyrae(AB689189)	0	1	0	0	0	0	0	0	0	0	0	0	0	0	0	0	1	0	0	0
Finegoldia Finegoldia_magna(AF542227)	0	0	0	0	0	0	2	0	0	0	0	0	0	0	0	0	0	0	0	0
Clostridium_sensu_stricto Clostridium_hydrogeniformans(DQ196623)	0	0	0	0	0	0	0	0	0	0	0	0	0	0	0	0	0	0	0	0
Fusibacter Fusibacter_sp.(FR851323)	0	1	0	0	0	0	0	0	0	0	0	0	0	0	0	0	0	0	0	0
Microgenomates_genera_incertae_sedis uncultured_candidate(AY193295)	0	0	0	0	0	0	0	0	0	0	0	0	0	0	0	0	1	0	0	0
Sphingobacterium Sphingobacterium_sp.(KJ150598)	0	0	0	0	0	0	1	0	0	0	0	0	0	1	0	0	0	0	0	0
Porphyromonas Porphyromonas_canoris(AB525416)	0	0	0	0	0	0	0	1	0	0	0	0	0	0	0	0	0	0	0	0
Lysinibacillus Lysinibacillus_parviboronicapiens(AB300598)	0	0	0	0	0	0	0	0	0	0	0	0	1	0	0	0	0	0	0	0
Chrysiogenes Chrysiogenes_arsenatis(X81319)	1	0	0	0	0	0	0	0	0	0	0	0	0	0	1	0	0	0	0	0
Latescibacteria_genera_incertae_sedis uncultured_candidate(AY114332)	1	0	0	0	0	0	0	0	0	0	0	1	0	0	0	0	0	0	0	0
Salisaeta Salisaeta_longa(EU426570)	1	1	0	0	0	0	0	0	0	0	0	0	0	0	0	0	0	0	0	0
Facklamia Facklamia_sourekii(Y17312)	0	0	0	0	0	0	0	0	0	0	0	0	0	0	1	0	0	0	0	0
Nitrosomonas Nitrosomonas_oligotropha(FR828478)	1	0	0	0	0	0	1	0	0	0	0	0	0	0	0	0	0	0	0	0
Actinomyces Actinomyces_suimastitidis(AJ277385)	0	1	0	0	1	0	0	0	0	0	0	0	0	0	0	0	0	0	0	0
Morganella Morganella_psychrotolerans(DQ358135)	0	0	0	0	0	0	1	0	0	1	0	0	0	0	0	0	0	0	0	0
Gp4 uncultured_soil(AY289375)	0	0	0	0	0	0	0	0	0	0	0	0	0	0	0	0	0	0	0	0
Saccharibacter Saccharibacter_floricola(AB110421)	0	0	0	0	0	1	0	0	0	0	0	0	0	0	0	0	0	0	0	0
Sporomusa Sporomusa_ovata(NR_117656.1)	0	0	0	0	0	0	1	0	0	0	0	0	0	1	0	0	0	0	0	0
Gp23 uncultured_bacterium(AF523981)	0	0	0	0	0	0	0	1	0	0	0	0	0	0	0	0	0	0	0	0
Clostridium_XI Clostridium_paradoxum(NR_119330.1)	0	0	0	0	0	1	0	0	0	0	0	0	1	0	0	0	0	0	0	0
Halochromatium Halochromatium_roseum(AM283535)	0	0	0	0	0	0	0	0	0	0	0	0	0	0	0	0	0	0	0	0
Bacillus Massilibacterium_senegalense(NR_144721.1)	0	1	0	0	0	0	0	0	0	0	0	0	0	0	0	0	0	0	0	0
Calditerrivibrio Calditerrivibrio_nitroreducens(AB364234)	0	0	1	0	0	0	0	0	0	0	0	0	0	0	0	0	0	1	0	0
Rubrobacter Rubrobacter_sp.(GU318365)	0	0	0	0	0	0	1	0	0	0	0	0	0	0	0	0	0	0	0	0
Persicitalea Persicitalea_jodogahamensis(AB272165)	0	0	0	0	0	1	0	0	0	0	0	0	1	0	0	0	0	0	0	0
GpV Tapinothrix_clintonii(NR_125576.1)	0	0	1	0	0	0	0	0	0	0	1	0	0	0	0	0	0	0	0	0
Eggerthella Eggerthella_timonensis(NR_147380.1)	0	0	0	0	0	0	0	0	0	0	0	0	0	0	0	0	0	0	0	0
Bordetella Bordetella_pertussis(U04950)	0	0	1	0	0	0	1	0	0	0	0	0	0	0	0	0	0	0	0	0
Armatimonadetes_gp2 uncultured_bacterium(EU335186)	0	0	0	0	1	0	0	0	0	0	0	0	0	0	0	0	0	0	0	0
Heliorestis Heliorestis_baculata(NR_112201.1)	0	0	0	0	0	1	0	0	0	0	0	0	1	0	0	0	0	0	0	0
Exiguobacterium Exiguobacterium_soli(AY864633)	0	0	0	0	0	1	0	0	0	0	0	0	0	0	0	0	0	0	0	1
Rhizobacter Rhizobacter_fulvus(AB245356)	0	0	0	0	0	0	0	0	0	0	0	0	0	0	0	0	0	0	0	0
Simkania Simkania_negevensis(NR_074932.1)	0	0	0	0	0	0	0	0	0	0	0	0	0	0	0	0	0	0	0	0
Thermomonas Thermomonas_hydrothermalis(AF542054)	0	0	0	0	0	0	0	2	0	0	0	0	0	0	0	0	0	0	0	0
Actinoplanes Actinoplanes_philippinensis(NR_119014.1)	0	0	0	0	0	0	0	0	0	0	0	0	0	0	0	0	0	0	0	0
Olsenella Olsenella_umbonata(FN178463)	0	0	0	0	0	0	0	1	0	0	0	0	0	0	0	0	0	0	0	0
Altererythrobacter Altererythrobacter_sp.(KC520828)	0	0	1	0	0	0	0	0	0	0	0	0	0	0	0	0	0	0	0	0
Gp7 uncultured_Acidobacteria(Z95713)	0	0	0	0	0	0	0	0	0	0	0	0	0	1	0	0	0	0	0	0
Tepidibacter Tepidibacter_thalassicus(AY158079)	0	0	0	0	0	1	1	0	0	0	0	0	0	0	0	0	0	0	0	0
Lonepinella Lonepinella_koalarum(Y17189)	0	0	0	0	0	0	0	0	0	0	0	0	1	0	0	0	0	0	0	0
Streptomyces Streptomyces_puniciscabiei(AF361785)	0	0	1	0	0	0	0	1	0	0	0	0	0	0	0	0	0	0	0	0
Photorhabdus Photorhabdus_luminescens(JQ424880)	0	0	0	0	0	1	0	0	0	1	0	0	0	0	0	0	0	0	0	0
Desulfosoma Desulfosoma_caldarium(FJ491989)	0	0	0	0	0	1	0	0	0	0	1	0	0	0	0	0	0	0	0	0
Aeromonas Aeromonas_popoffii(AJ224308)	0	0	0	0	0	0	0	0	0	0	0	0	0	0	0	0	0	0	0	0
Thermoanaerobacter Thermoanaerobacter_thermocopriae(L09167)	0	0	0	0	0	0	0	0	0	0	0	0	0	0	0	0	0	0	0	0
Oceanisphaera Oceanisphaera_ostreae(HQ340607)	0	0	0	0	0	0	0	0	0	0	0	0	0	0	0	0	0	0	0	0
Defluviitoga Defluviitoga_tunisiensis(FR850164)	0	0	0	0	0	0	0	0	0	0	0	0	0	0	0	0	0	0	0	0
Kallotenue Kallotenue_papyrolyticum(JX848544)	0	0	0	0	0	1	0	0	0	0	0	1	0	0	0	0	0	0	0	0
Constrictibacter Constrictibacter_antarcticus(AB510913)	0	0	0	0	0	1	0	0	0	0	0	0	0	0	0	0	0	0	0	0
Sporosalibacterium Sporosalibacterium_faouarense(EU567322)	0	0	0	0	0	0	0	2	0	0	0	0	0	0	0	0	0	0	0	0
Pectobacterium Pectobacterium_carotovorum(AJ233411)	0	0	0	0	0	0	0	0	0	0	0	0	0	0	0	0	0	0	0	0
Gp3 uncultured_Acidobacteria(EF457331)	0	0	0	0	0	0	0	0	0	0	0	0	0	0	0	0	0	0	0	0
Vulgatibacter Vulgatibacter_incomptus(AB847448)	0	0	0	1	0	0	0	0	0	0	0	0	0	0	0	0	0	0	0	0
Saccharomonospora Saccharomonospora_viridis(Z38007)	0	0	0	0	0	0	0	0	0	0	0	0	0	0	0	0	0	0	0	0
Rapidithrix Rapidithrix_thailandica(AB265192)	0	0	0	0	0	0	0	0	0	0	0	0	0	0	0	0	0	0	1	0
Pseudovibrio Pseudovibrio_hongkongensis(NR_136857.1)	0	0	0	0	0	0	0	0	0	0	0	0	0	0	1	0	0	0	0	0
Xanthomonas Xanthomonas_albilineans(X95918)	0	1	0	0	0	0	0	0	0	0	0	0	0	0	0	0	0	0	0	0
Bradymonas proteobacterium_FA350(KM034744)	0	0	0	0	0	0	0	0	0	0	0	0	0	0	0	0	0	0	0	0
Sphingosinicella Sphingosinicella_vermicomposti(FJ442859)	0	0	0	0	0	0	0	0	0	0	0	0	0	0	0	1	0	0	0	0
Jonesia Jonesia_quinghaiensis(AJ626896)	0	0	0	0	0	0	0	0	0	0	0	0	0	0	0	0	0	0	0	0
Ramlibacter Ramlibacter_sp.(KC569791)	0	0	1	0	0	0	0	1	0	0	0	0	0	0	0	0	0	0	0	0
Methylohalobius Methylohalobius_crimeensis(AJ581837)	0	0	0	0	0	0	0	0	0	0	0	0	0	0	0	0	0	0	0	0
Halomonas Halomonas_halmophila(AJ306889)	0	0	0	0	0	0	0	0	0	1	0	0	0	0	0	0	0	0	0	0
Bacillus Bacillus_thermophilus(JX274438)	0	0	0	0	0	0	0	0	0	0	1	0	0	0	0	0	0	0	0	0
Shewanella Shewanella_olleyana(AF295592)	0	0	0	0	0	0	0	0	0	0	0	0	0	0	0	0	0	0	0	0
Desulfosalsimonas Desulfosalsimonas_propionicica(DQ067422)	0	0	0	0	0	0	0	2	0	0	0	0	0	0	0	0	0	0	0	0
Atopobacter Atopobacter_phocae(Y16546)	0	0	0	0	1	0	0	0	0	0	0	0	0	0	0	0	0	0	0	0
Fusibacter Fusibacter_paucivorans(AF050099)	0	0	0	0	0	0	0	0	1	0	0	0	0	0	0	0	0	0	0	0
Centipeda Centipeda_periodontii(AJ010963)	0	0	0	0	0	0	0	0	0	0	0	0	0	0	0	0	0	1	0	0
Dietzia Dietzia_natronolimnaea(X92157)	0	0	0	0	0	0	0	0	0	0	0	0	0	0	0	0	0	0	0	0
Algoriphagus Algoriphagus_ratkowskyi(NR_118862.1)	0	0	0	0	1	0	0	0	0	0	0	0	0	0	0	0	0	0	0	0
Brenneria Brenneria_salicis(NR_119371.1)	1	0	0	0	0	0	0	0	0	0	0	0	0	0	0	0	0	0	0	0
Enterococcus Enterococcus_canintestini(AJ888906)	0	0	0	0	0	0	0	0	0	0	0	0	0	0	0	0	0	0	0	0
Enterococcus Enterococcus_faecium(NR_112039.1)	0	0	0	0	0	0	0	0	0	0	0	0	0	0	0	0	0	0	0	0
Lonsdalea Lonsdalea_quercina(JF311442)	0	0	0	0	0	0	0	0	0	0	0	0	0	0	0	0	0	0	0	0
Pedobacter Pedobacter_hainanensis(NR_132722.1)	0	0	1	0	0	0	0	0	0	0	0	0	0	0	0	0	0	0	0	0
Melissococcus Melissococcus_plutonius(AY862507)	0	0	0	0	0	0	0	0	0	0	0	0	0	0	0	0	0	0	0	0
Caldibacillus Geobacillus_debilis(AJ564616)	0	0	0	0	0	0	0	0	0	0	0	0	0	0	0	0	0	0	0	0
Brevibacterium Brevibacterium_sandarakinum(FN293377)	0	0	0	0	0	0	0	0	0	0	2	0	0	0	0	0	0	0	0	0
Gp12 uncultured_Acidobacteria(EF457299)	0	0	0	0	0	0	0	0	0	0	1	0	1	0	0	0	0	0	0	0
Anaerovorax Eubacterium_saphenum(NR_026031.1)	0	0	0	0	0	0	0	0	0	0	0	0	0	0	0	0	0	0	0	0
Vagococcus Vagococcus_elongatus(AF445297)	0	0	0	0	1	0	0	0	0	0	0	0	0	0	0	0	0	0	0	0
Lactobacillus Lactobacillus_equigenerosi(AB288050)	0	0	0	0	0	0	0	1	0	0	0	0	0	0	0	0	0	0	0	0
Desulfitobacterium Desulfitobacterium_aromaticivorans(EU711071)	0	0	0	0	0	0	0	0	0	0	0	0	0	0	0	1	0	0	0	0
Aquihabitans Aciditerrimonas_sp.(JN033775)	0	0	0	0	0	0	0	0	0	0	0	1	0	0	0	0	0	0	0	0
Flavobacterium Flavobacterium_gillisiae(U85889)	0	0	0	0	0	0	0	0	0	0	0	0	0	0	0	0	0	0	0	0
Fusobacterium Fusobacterium_canifelinum(AY162221)	0	0	0	0	0	0	0	0	0	0	0	0	0	0	0	0	0	0	0	0
Globicatella Globicatella_sanguinis(AB680901)	0	0	0	0	0	0	0	0	0	0	0	1	0	0	0	0	0	0	0	0
Tissierella Tissierella_sp.(GQ461821)	0	0	0	0	0	0	0	0	0	0	0	0	0	0	0	0	0	0	0	0
Pedobacter Pedobacter_sp.(KC569794)	0	0	0	0	0	0	0	0	1	0	0	0	0	0	0	0	0	0	0	0
Armatimonadetes_gp5 uncultured_bacterium(EU134992)	0	0	0	0	0	0	0	0	0	0	0	0	0	0	0	0	0	0	0	0
Haemophilus Haemophilus_haemoglobinophilus(AY362907)	0	0	0	0	0	0	0	0	0	0	0	1	0	0	0	0	0	0	0	0
Marinitoga Marinitoga_hydrogenitolerans(AJ786363)	0	0	0	0	0	0	0	0	0	0	0	0	0	0	0	0	0	1	0	0
Oligoflexus Oligoflexus_tunisiensis(AB540021)	0	0	0	0	0	1	0	0	0	0	0	0	0	0	0	0	0	0	0	0
Pleionea Aliikangiella_marina(NR_144575.1)	0	0	0	0	0	0	0	0	1	0	0	0	0	0	0	0	0	0	0	0
Marinilabilia Marinilabilia_salmonicolor(D12672)	0	0	0	0	0	0	0	0	0	0	1	0	0	0	0	0	0	0	0	0
Psychrosinus Psychrosinus_fermentans(DQ767881)	0	0	0	0	0	0	0	0	0	0	0	0	0	0	0	0	0	0	0	0
Dethiosulfovibrio Dethiosulfovibrio_peptidovorans(U52817)	0	0	0	0	0	0	0	0	0	0	1	0	0	0	0	0	0	0	0	0
Streptococcus Streptococcus_minor(AY232832)	0	1	0	0	0	0	0	0	0	0	0	0	0	0	0	0	0	0	0	0
Achromobacter Achromobacter_sp.(KC986352)	0	0	0	0	0	0	0	0	0	0	0	0	0	0	0	0	1	0	0	0
Halomonas Halomonas_beimenensis(EU159469)	0	0	0	0	0	0	0	0	0	0	0	0	0	0	1	0	0	0	0	0
Providencia Providencia_heimbachae(AM040490)	0	0	0	1	0	0	0	0	0	0	0	0	0	0	0	0	0	0	0	0
Pseudoalteromonas Pseudoalteromonas_denitrificans(X82138)	0	0	0	0	0	0	0	0	0	0	0	0	0	0	1	0	0	0	0	0
Lactobacillus Lactobacillus_secaliphilus(AM279150)	0	0	0	0	0	0	0	0	0	0	0	0	0	0	0	0	0	0	0	0
Zeaxanthinibacter Zeaxanthinibacter_enoshimensis(AB264057)	0	0	0	0	0	0	0	0	0	0	0	0	0	0	0	0	0	0	0	0
Stenoxybacter Stenoxybacter_acetivorans(EF212897)	0	0	0	0	0	0	0	0	0	1	0	0	0	1	0	0	0	0	0	0
Lactobacillus Lactobacillus_gallinarum(NR_114722.1)	0	0	0	0	0	0	0	0	0	0	0	0	0	0	0	0	0	0	0	0
Enterococcus Enterococcus_hermanniensis(AY396047)	0	0	0	0	0	0	0	0	0	0	0	0	0	0	0	0	0	0	0	0
Gp15 uncultured_Acidobacteria(EF457449)	0	0	0	0	0	0	0	0	0	0	2	0	0	0	0	0	0	0	0	0
Photorhabdus Photorhabdus_luminescens(AJ560630)	0	0	0	0	1	0	0	0	0	0	0	0	0	0	0	0	0	0	0	0
Gp6 uncultured_Acidobacteria(Z95733)	0	0	0	0	0	0	0	1	0	0	0	0	0	0	0	0	0	0	0	0
Porphyromonas Porphyromonas_uenonis(AY570514)	0	0	0	0	0	0	0	0	0	0	0	0	0	0	0	0	0	0	0	0
Streptophyta Epifagus_virginiana(M81884)	0	0	0	0	0	0	0	0	0	0	2	0	0	0	0	0	0	0	0	0
Gallicola Gallicola_barnesae(AB038361)	0	0	0	0	0	0	0	0	0	0	0	0	0	0	0	0	1	0	0	0
Intrasporangium Intrasporangium_chromatireducens(FJ487951)	0	0	0	0	0	0	0	0	0	1	0	0	0	0	0	0	0	0	0	0
Atopostipes Atopostipes_suicloacalis(AF445248)	0	0	0	0	0	0	0	0	0	0	0	0	0	0	0	0	0	0	0	0
Gp26 uncultured_bacterium(AY375095)	0	0	0	0	0	0	0	0	0	0	2	0	0	0	0	0	0	0	0	0
Thermodesulfovibrio Thermodesulfovibrio_thiophilus(AB231857)	0	0	0	0	0	0	0	0	0	0	0	1	0	0	0	0	0	0	0	0
Rhizobium Rhizobium_gallicum(NR_114418.1)	0	0	0	0	0	0	0	0	0	0	0	0	1	0	0	0	0	0	0	0
Hanstruepera Bizionia_sp.(KF732814)	1	0	0	0	0	0	0	0	0	0	0	0	0	0	0	0	0	0	0	0
Staphylococcus Staphylococcus_warneri(L37603)	0	0	0	0	0	0	0	0	0	0	0	0	0	2	0	0	0	0	0	0
Allobacillus Allobacillus_halotolerans(FJ347755)	0	0	0	0	0	0	0	0	0	0	0	0	0	0	0	0	1	0	0	0
Halanaerobium Halanaerobium_congolense(U76632)	0	0	0	0	0	0	0	0	0	0	0	0	0	2	0	0	0	0	0	0
Mariniphaga Mariniphaga_sediminis(NR_137221.1)	0	0	0	0	0	0	0	0	1	0	0	0	0	0	0	0	0	0	0	0
Arcobacter Arcobacter_nitrofigilis(L14627)	0	0	0	1	0	0	0	0	0	0	0	0	0	0	0	0	0	0	0	0
Delftia Delftia_deserti(NR_136837.1)	0	0	0	0	0	0	0	0	0	0	0	0	0	0	0	0	0	0	0	0
Ferruginibacter Ferruginibacter_lapsinanis(FJ177532)	0	0	0	0	0	0	0	0	0	0	0	0	0	1	0	0	0	0	0	0
Lactobacillus Lactobacillus_aviarius(JX986976)	0	0	0	0	0	0	0	0	0	0	0	0	0	0	0	0	0	0	0	0
BRC1_genera_incertae_sedis uncultured_soil(AJ390452)	0	0	0	0	0	0	0	1	0	0	0	0	0	0	0	0	0	0	0	0
Halorhodospira Halorhodospira_halochloris(FR749892)	0	0	0	0	0	0	0	0	0	0	0	0	0	0	0	0	0	0	0	0
Thermoanaerobacter Thermoanaerobacter_sulfurigignens(AF234164)	0	0	0	0	0	0	0	0	0	0	0	0	0	0	0	0	0	0	0	0
Seinonella Seinonella_peptonophila(AF138735)	0	0	0	0	0	0	0	0	0	0	0	0	0	0	0	0	0	0	0	0
Lactobacillus Lactobacillus_sp.(HF679038)	0	0	0	0	0	0	0	0	0	0	0	1	0	0	0	0	0	0	0	0
Amphritea Amphritea_sp.(KJ867528)	0	0	0	0	0	0	0	0	0	0	0	0	0	0	2	0	0	0	0	0
Corynebacterium Corynebacterium_ammoniagenes(X84440)	0	0	0	0	0	0	0	0	0	0	0	0	0	0	0	0	0	0	0	0
Mooreia Mooreia_alkaloidigena(JN368460)	0	0	0	0	0	0	0	0	0	0	0	0	0	0	0	0	0	0	0	0
Streptococcus Streptococcus_halichoeri(AJ606046)	0	0	0	0	0	0	0	0	0	0	0	0	0	0	0	0	0	0	0	0
Clostridium_sensu_stricto Desnuesiella_massiliensis(NR_144724.1)	0	0	0	0	0	0	0	0	0	0	0	0	0	0	0	0	0	0	0	0
Mannheimia Mannheimia_haemolytica(M75080)	0	0	0	0	0	0	0	0	0	0	0	0	0	2	0	0	0	0	0	0
Gp4 uncultured_soil(AY326535)	0	0	0	0	0	0	0	0	0	0	0	0	0	0	0	0	0	0	0	0
Peptoniphilus Peptoniphilus_olsenii(DQ911242)	0	0	0	0	0	0	0	0	0	0	0	0	0	0	0	0	0	0	0	0
Massilia Massilia_tieshanensis(HM130516)	0	0	0	0	0	0	0	0	0	0	0	0	0	0	0	0	0	0	0	0
Citrobacter Citrobacter_farmeri(AF025371)	0	0	1	0	0	0	0	0	0	0	0	0	0	0	0	0	0	0	0	0
Bifidobacterium Neoscardovia_arbecensis(NR_133048.1)	0	0	0	0	0	0	0	0	0	0	0	0	1	0	0	0	0	0	0	0
Armatimonas/Armatimonadetes_gp1 uncultured_bacterium(DQ520171)	0	0	0	0	0	0	0	0	0	0	0	0	0	1	0	0	0	0	0	0
Flagellimonas Flagellimonas_eckloniae(DQ191180)	0	0	0	0	0	0	0	0	0	0	0	0	0	0	0	0	0	0	0	0
Thiomicrospira Thiomicrospira_crunogena(L40810)	0	0	0	0	0	0	0	0	0	0	0	0	0	0	0	0	0	0	0	0
Sphaerochaeta Sphaerochaeta_pleomorpha(AF357917)	0	0	0	0	0	0	0	0	0	0	0	0	0	0	0	0	0	0	0	0
Sporotomaculum Sporotomaculum_hydroxybenzoicum(Y14845)	0	0	0	0	0	0	0	0	0	0	0	0	0	0	0	0	0	0	0	0
Ilumatobacter Ilumatobacter_fluminis(AB360343)	0	0	0	0	0	0	0	0	0	0	0	0	0	0	0	0	0	0	0	0
Gracilimonas Gracilimonas_rosea(KC686334)	0	0	0	0	0	0	0	0	0	0	0	1	0	0	0	0	0	0	0	0
Renibacterium Renibacterium_salmoninarum(AF180950)	0	0	0	0	0	0	0	0	0	0	0	0	0	0	0	1	0	0	0	0
Thermovenabulum Thermovenabulum_ferriorganovorum(AY033493)	0	0	0	0	0	0	0	0	0	0	0	0	0	0	0	0	0	0	0	0
Actibacterium Actibacterium_mucosum(HE590855)	0	0	0	0	1	0	0	0	0	0	0	0	0	0	0	0	0	0	0	0
Tepidimicrobium Tepidimicrobium_xylanilyticum(EF522948)	0	1	0	0	0	0	0	0	0	0	0	0	0	0	0	0	0	0	0	0
Alicyclobacillus Alicyclobacillus_contaminans(AB264026)	0	0	0	0	0	0	0	0	0	0	0	0	0	0	0	0	0	0	0	0
Roseimicrobium Roseimicrobium_gellanilyticum(AB552861)	0	0	0	0	0	0	0	0	0	0	0	0	0	0	0	0	0	0	0	0
Kriegella Kriegella_aquimaris(AB084262)	1	0	0	0	0	0	0	0	0	0	0	0	0	0	0	0	0	0	0	0
Dermabacter Dermabacter_hominis(X91034)	0	0	0	0	0	0	0	0	0	0	0	0	0	0	0	0	0	0	0	0
Bacillus Bacillus_gobiensis(NR_147766.1)	0	0	0	0	0	0	0	0	0	0	1	0	0	0	0	0	0	0	0	0
Spartobacteria_genera_incertae_sedis uncultured_Verrucomicrobia(AF431595)	0	0	0	0	0	0	0	0	0	0	0	0	0	1	0	0	0	0	0	0
Rhodospirillum Rhodospirillum_rubrum(CP000230)	0	0	0	0	0	1	0	0	0	0	0	0	0	0	0	0	0	0	0	0
Gp25 uncultured_soil(AF507710)	0	0	0	0	0	0	0	0	0	0	0	0	0	0	0	0	0	0	0	0
Parasporobacterium Parasporobacterium_paucivorans(AJ272036)	0	0	0	0	1	0	0	0	0	0	0	0	0	0	0	0	0	0	0	0
Caldanaerovirga Caldanaerovirga_acetigignens(EF530069)	0	0	0	0	0	0	0	0	0	0	0	0	0	0	0	0	0	0	0	0
Armatimonadetes_gp5 uncultured_Armatimonadetes(DQ450814)	0	0	0	0	0	0	0	0	0	0	0	0	0	0	0	0	0	0	0	0
Sulfuriferula Thiobacillus_plumbophilus(AJ316618)	0	0	0	0	0	0	0	0	0	0	1	0	0	0	0	0	0	0	0	0
Ureaplasma Ureaplasma_gallorale(U62937)	1	0	0	0	0	0	0	0	0	0	0	0	0	0	0	0	0	0	0	0
Temperatibacter Temperatibacter_marinus(AB906690)	0	0	0	0	0	0	0	0	0	0	0	0	1	0	0	0	0	0	1	0
Chromobacterium Chromobacterium_haemolyticum(DQ785104)	0	0	0	0	0	0	0	0	0	0	0	0	0	0	0	0	0	0	0	0
Aquimarina Aurantiacicella_marina(NR_147742.1)	0	0	0	0	0	0	0	0	0	0	0	0	0	0	0	0	0	0	0	0
Armatimonadetes_gp4 uncultured_bacterium(EU135011)	0	0	0	0	0	0	0	0	0	0	0	0	0	0	0	0	0	0	0	0
Chlorophyta Leptosira_terrestris(EF506945)	0	0	0	0	0	0	0	1	0	0	0	0	0	0	0	0	0	0	0	0
Alteromonas Alteromonas_halophila(EU583725)	0	0	0	0	0	0	0	0	0	0	0	0	0	0	0	0	0	0	0	0
Actinocorallia Actinocorallia_cavernae(AY966427)	0	0	0	0	0	0	0	0	0	0	0	0	0	0	0	0	0	0	0	0
Megasphaera Megasphaera_paucivorans(DQ223730)	0	0	0	0	0	0	0	0	0	0	1	0	0	0	0	0	0	0	0	0
Caldanaerobius Caldanaerobius_fijiensis(EF507903)	0	0	0	0	1	0	0	0	0	0	0	0	0	0	0	0	0	0	0	0
Luteolibacter Luteolibacter_algae(AB331893)	0	0	0	0	0	0	0	0	0	0	0	0	1	0	0	0	0	0	0	0
Caloramator Caloramator_proteoclasticus(X90488)	0	0	0	0	0	0	0	0	0	0	0	0	0	1	0	0	0	0	0	0
Streptococcus Streptococcus_hyointestinalis(AF201898)	0	0	0	0	0	0	0	0	0	0	0	0	0	0	0	0	0	0	0	0
Arthrobacter Arthrobacter_sp.(KF479547)	0	0	0	0	0	0	0	0	0	0	1	0	0	0	0	0	0	0	0	0
Lactobacillus Lactobacillus_panis(X94230)	0	0	0	0	0	0	0	0	0	1	0	0	0	0	0	0	0	0	0	0
Microbulbifer Microbulbifer_halophilus(EF674853)	0	0	0	0	0	0	0	0	0	0	0	0	0	0	0	0	0	0	0	0
Sphaerochaeta Sphaerochaeta_coccoides(CP002659)	0	0	0	0	0	0	0	0	0	0	0	0	0	1	0	0	0	0	0	0
Hydrotalea Hydrotalea_sandarakina(JF739858)	0	0	0	0	0	0	0	0	0	0	0	0	0	0	0	0	0	0	1	0
Novosphingobium Novosphingobium_taihuense(AY500142)	0	0	0	0	0	0	0	0	0	1	0	0	0	0	0	0	0	0	0	0
Myceligenerans Myceligenerans_crystallogenes(FR733716)	0	0	0	0	0	0	0	0	0	0	0	0	0	0	0	0	0	0	0	0
Luteibacter Luteibacter_anthropi(FM212561)	0	0	0	0	0	0	0	0	0	0	0	0	0	0	0	0	0	0	0	0
Melghirimyces Kroppenstedtia_pulmonis(NR_146670.1)	0	0	0	0	0	0	0	0	0	0	0	0	0	0	0	0	0	0	0	0
Plasticicumulans Plasticicumulans_acidivorans(GU206550)	0	0	0	0	0	0	0	0	0	0	1	0	0	0	0	0	0	0	0	0
Subsaximicrobium Subsaximicrobium_saxinquilinus(AY693998)	0	0	0	0	0	0	0	0	0	0	0	0	0	0	0	0	0	0	1	0
Thalassospira Thalassospira_lucentensis(AF358664)	0	0	0	0	0	0	0	0	0	0	0	1	0	0	0	0	0	0	0	0
Lactobacillus Lactobacillus_oligofermentans(AY733084)	0	0	0	0	0	0	0	0	0	0	0	1	0	0	0	0	0	0	1	0
Bacteroides Bacteroides_cellulosilyticus(AJ583243)	0	0	0	0	0	0	0	0	0	0	0	0	0	0	0	1	0	0	0	0
Vibrio Vibrio_stylophorae(GQ281380)	0	0	0	0	0	0	0	0	0	0	0	0	0	0	0	0	0	0	0	0
Lactobacillus Lactobacillus_sp.(KJ078643)	0	0	0	0	0	0	0	0	1	0	0	0	0	0	0	0	0	0	1	0
Stappia Stappia_indica(EU726271)	0	0	0	0	0	0	0	0	0	0	0	0	0	0	0	0	0	1	0	0
Oceanisphaera Oceanisphaera_donghaensis(DQ190441)	0	0	0	0	0	0	0	0	0	0	0	0	0	0	0	0	0	0	0	0
Aliifodinibius Aliifodinibius_roseus(JQ923475)	0	1	0	0	0	0	0	0	0	0	0	0	0	0	0	0	0	0	0	0
Aquamicrobium Aquamicrobium_segne(AM884145)	0	0	0	0	0	0	0	0	0	0	0	0	0	0	0	0	0	0	1	0
Pelospora Pelospora_glutarica(AJ251214)	0	0	0	0	0	0	0	0	0	0	0	0	0	0	0	0	0	0	0	0
Desulfovibrio Desulfovibrio_arcticus(DQ296030)	0	0	0	0	0	0	0	0	0	0	0	0	0	0	0	0	0	0	1	0
Weissella Weissella_sp.(FN813251)	0	0	0	0	0	0	0	0	0	0	0	0	0	0	0	0	0	0	2	0
Desulfobacterium Desulfobacterium_autotrophicum(AF418177)	0	0	0	0	0	0	0	0	0	0	0	0	0	0	0	0	0	1	0	0
Chloroherpeton Chloroherpeton_thalassium(NR_074270.1)	0	0	0	0	0	0	0	0	0	0	0	0	0	1	0	0	0	0	0	0
Flavobacterium Flavobacterium_aciduliphilum(JN712178)	0	0	0	0	0	0	0	0	0	0	0	0	1	0	0	0	0	0	0	0
[truncated: 657 more rows]
